# Supplementary material for: Accessibility to rabies centers and human rabies post-exposure prophylaxis rates in Cambodia: A Bayesian spatio-temporal analysis to identify optimal locations for future centers
Source: PLoS Negl Trop Dis. 2022 Jun 30;16(6):e0010494. doi: 10.1371/journal.pntd.0010494 (PMC9491732; doi:10.1371/journal.pntd.0010494)
Supplement: S1 Data — This dataset includes a time and space aggregation of PEP patients from the initial surveillance data obtained from the IPC at the provincial level. (CSV) [file pntd.0010494.s008.csv]

year	KHETCODE	pep
2000	1	6
2001	1	7
2002	1	26
2003	1	10
2004	1	3
2005	1	11
2006	1	10
2007	1	13
2008	1	10
2009	1	19
2010	1	22
2011	1	29
2012	1	18
2013	1	13
2014	1	14
2015	1	7
2016	1	11
2000	2	20
2001	2	16
2002	2	13
2003	2	13
2004	2	15
2005	2	18
2006	2	22
2007	2	31
2008	2	37
2009	2	43
2010	2	57
2011	2	52
2012	2	57
2013	2	37
2014	2	24
2015	2	26
2016	2	26
2000	3	361
2001	3	387
2002	3	395
2003	3	446
2004	3	632
2005	3	715
2006	3	635
2007	3	727
2008	3	1452
2009	3	1939
2010	3	2681
2011	3	2355
2012	3	2189
2013	3	1995
2014	3	2208
2015	3	1941
2016	3	1751
2000	4	45
2001	4	65
2002	4	35
2003	4	50
2004	4	43
2005	4	29
2006	4	21
2007	4	48
2008	4	206
2009	4	433
2010	4	481
2011	4	442
2012	4	525
2013	4	508
2014	4	468
2015	4	364
2016	4	380
2000	5	237
2001	5	241
2002	5	192
2003	5	230
2004	5	324
2005	5	279
2006	5	314
2007	5	406
2008	5	634
2009	5	767
2010	5	740
2011	5	801
2012	5	962
2013	5	891
2014	5	966
2015	5	1013
2016	5	873
2000	6	46
2001	6	56
2002	6	73
2003	6	104
2004	6	188
2005	6	103
2006	6	103
2007	6	105
2008	6	258
2009	6	307
2010	6	409
2011	6	371
2012	6	294
2013	6	295
2014	6	238
2015	6	247
2016	6	235
2000	7	160
2001	7	170
2002	7	136
2003	7	129
2004	7	124
2005	7	109
2006	7	84
2007	7	171
2008	7	336
2009	7	456
2010	7	415
2011	7	413
2012	7	408
2013	7	438
2014	7	353
2015	7	307
2016	7	256
2000	8	1999
2001	8	1891
2002	8	2052
2003	8	2104
2004	8	2395
2005	8	2699
2006	8	2837
2007	8	3126
2008	8	4848
2009	8	5136
2010	8	5016
2011	8	4304
2012	8	4288
2013	8	4340
2014	8	4566
2015	8	4453
2016	8	4213
2000	9	10
2001	9	10
2002	9	12
2003	9	10
2004	9	26
2005	9	16
2006	9	19
2007	9	14
2008	9	22
2009	9	19
2010	9	11
2011	9	21
2012	9	18
2013	9	20
2014	9	26
2015	9	23
2016	9	14
2000	10	13
2001	10	14
2002	10	22
2003	10	24
2004	10	14
2005	10	22
2006	10	20
2007	10	23
2008	10	35
2009	10	54
2010	10	49
2011	10	54
2012	10	47
2013	10	38
2014	10	38
2015	10	47
2016	10	31
2000	11	1
2005	11	2
2006	11	2
2007	11	2
2008	11	4
2009	11	3
2010	11	2
2011	11	8
2012	11	2
2013	11	11
2014	11	2
2015	11	3
2016	11	4
2000	12	8351
2001	12	8949
2002	12	9368
2003	12	8413
2004	12	8575
2005	12	8747
2006	12	8493
2007	12	8800
2008	12	10648
2009	12	10560
2010	12	8757
2011	12	8653
2012	12	8728
2013	12	9551
2014	12	10048
2015	12	10108
2016	12	11260
2000	13	2
2001	13	5
2002	13	2
2003	13	1
2005	13	3
2006	13	1
2007	13	3
2008	13	1
2009	13	7
2010	13	2
2011	13	8
2012	13	12
2013	13	5
2014	13	5
2015	13	2
2016	13	8
2000	14	188
2001	14	219
2002	14	215
2003	14	184
2004	14	265
2005	14	220
2006	14	235
2007	14	364
2008	14	690
2009	14	910
2010	14	999
2011	14	1068
2012	14	1396
2013	14	1403
2014	14	1391
2015	14	1457
2016	14	1303
2000	15	5
2001	15	8
2002	15	3
2003	15	5
2004	15	6
2005	15	6
2006	15	20
2007	15	17
2008	15	41
2009	15	48
2010	15	51
2011	15	40
2012	15	50
2013	15	40
2014	15	30
2015	15	32
2016	15	33
2000	16	1
2003	16	3
2004	16	1
2005	16	2
2006	16	6
2007	16	2
2009	16	6
2010	16	9
2011	16	5
2013	16	5
2014	16	5
2015	16	11
2016	16	10
2000	17	7
2001	17	17
2002	17	23
2003	17	12
2004	17	13
2005	17	29
2006	17	8
2007	17	32
2008	17	26
2009	17	21
2010	17	30
2011	17	21
2012	17	26
2013	17	26
2014	17	22
2015	17	20
2016	17	23
2000	18	15
2001	18	19
2002	18	20
2003	18	11
2004	18	15
2005	18	16
2006	18	32
2007	18	19
2008	18	46
2009	18	44
2010	18	30
2011	18	29
2012	18	39
2013	18	24
2014	18	34
2015	18	58
2016	18	31
2000	19	2
2001	19	1
2004	19	2
2005	19	2
2006	19	1
2007	19	2
2008	19	3
2009	19	8
2010	19	3
2011	19	1
2012	19	3
2013	19	2
2014	19	3
2015	19	4
2016	19	3
2000	20	32
2001	20	23
2002	20	19
2003	20	29
2004	20	36
2005	20	35
2006	20	41
2007	20	60
2008	20	94
2009	20	137
2010	20	165
2011	20	135
2012	20	181
2013	20	169
2014	20	181
2015	20	210
2016	20	191
2000	21	392
2001	21	413
2002	21	323
2003	21	337
2004	21	404
2005	21	572
2006	21	453
2007	21	624
2008	21	936
2009	21	1128
2010	21	1095
2011	21	1217
2012	21	1363
2013	21	1254
2014	21	1148
2015	21	958
2016	21	946
2002	22	4
2003	22	2
2004	22	1
2006	22	4
2007	22	2
2008	22	2
2009	22	1
2010	22	3
2011	22	7
2012	22	2
2013	22	3
2014	22	3
2015	22	7
2016	22	1
2013	23	3
2014	23	3
2015	23	1
2016	23	5
2002	24	1
2005	24	1
2006	24	1
2007	24	2
2008	24	5
2009	24	4
2010	24	3
2011	24	4
2012	24	1
2013	24	3
2014	24	4
2015	24	2
2016	24	3
