# Supplementary material for: Accessibility to rabies centers and human rabies post-exposure prophylaxis rates in Cambodia: A Bayesian spatio-temporal analysis to identify optimal locations for future centers
Source: PLoS Negl Trop Dis. 2022 Jun 30;16(6):e0010494. doi: 10.1371/journal.pntd.0010494 (PMC9491732; doi:10.1371/journal.pntd.0010494)
Supplement: S2 Data — This dataset includes a time and space aggregation of PEP patients from the initial surveillance data obtained from the IPC at the district level. (CSV) [file pntd.0010494.s009.csv]

year	ADM1_PCODE	ADM2_PCODE	pep
2013	KH14	KH1405	153
2014	KH14	KH1405	166
2015	KH14	KH1405	177
2016	KH14	KH1405	208
2013	KH01	KH0102	4
2014	KH01	KH0102	4
2015	KH01	KH0102	7
2016	KH01	KH0102	7
2013	KH01	KH0103	1
2016	KH01	KH0103	1
2014	KH01	KH0104	4
2015	KH01	KH0104	2
2016	KH01	KH0104	1
2013	KH01	KH0105	3
2014	KH01	KH0105	4
2015	KH01	KH0105	1
2016	KH01	KH0105	4
2013	KH01	KH0106	2
2014	KH01	KH0106	3
2015	KH01	KH0106	2
2016	KH01	KH0106	5
2013	KH01	KH0107	1
2014	KH01	KH0107	1
2015	KH01	KH0107	1
2013	KH01	KH0108	2
2014	KH01	KH0108	2
2014	KH01	KH0109	1
2013	KH01	KH0110	3
2014	KH01	KH0110	4
2015	KH01	KH0110	1
2016	KH01	KH0110	1
2013	KH02	KH0201	4
2014	KH02	KH0201	1
2015	KH02	KH0201	6
2016	KH02	KH0201	3
2013	KH02	KH0202	9
2014	KH02	KH0202	1
2015	KH02	KH0202	9
2016	KH02	KH0202	5
2013	KH02	KH0203	11
2014	KH02	KH0203	20
2015	KH02	KH0203	5
2016	KH02	KH0203	20
2013	KH02	KH0204	4
2014	KH02	KH0204	2
2015	KH02	KH0204	1
2016	KH02	KH0204	4
2013	KH02	KH0205	6
2014	KH02	KH0205	7
2015	KH02	KH0205	3
2016	KH02	KH0205	4
2013	KH02	KH0206	4
2014	KH02	KH0206	9
2015	KH02	KH0206	3
2016	KH02	KH0206	8
2013	KH02	KH0207	2
2015	KH02	KH0207	3
2016	KH02	KH0207	1
2013	KH02	KH0208	9
2014	KH02	KH0208	5
2015	KH02	KH0208	5
2016	KH02	KH0208	6
2013	KH02	KH0209	3
2014	KH02	KH0209	2
2015	KH02	KH0209	1
2016	KH02	KH0209	1
2013	KH02	KH0210	1
2014	KH02	KH0210	1
2015	KH02	KH0210	1
2013	KH02	KH0211	2
2015	KH02	KH0211	1
2016	KH02	KH0211	2
2013	KH02	KH0212	1
2015	KH02	KH0212	3
2016	KH02	KH0212	1
2015	KH02	KH0213	2
2016	KH02	KH0213	2
2013	KH02	KH0214	1
2015	KH02	KH0214	1
2016	KH02	KH0214	1
2013	KH03	KH0301	375
2014	KH03	KH0301	512
2015	KH03	KH0301	553
2016	KH03	KH0301	444
2013	KH03	KH0302	187
2014	KH03	KH0302	137
2015	KH03	KH0302	115
2016	KH03	KH0302	102
2013	KH03	KH0303	211
2014	KH03	KH0303	211
2015	KH03	KH0303	206
2016	KH03	KH0303	176
2013	KH03	KH0305	25
2014	KH03	KH0305	17
2015	KH03	KH0305	22
2016	KH03	KH0305	15
2013	KH03	KH0306	79
2014	KH03	KH0306	71
2015	KH03	KH0306	65
2016	KH03	KH0306	63
2013	KH03	KH0307	383
2014	KH03	KH0307	444
2015	KH03	KH0307	384
2016	KH03	KH0307	303
2013	KH03	KH0308	62
2014	KH03	KH0308	60
2015	KH03	KH0308	59
2016	KH03	KH0308	58
2013	KH03	KH0313	432
2014	KH03	KH0313	433
2015	KH03	KH0313	289
2016	KH03	KH0313	324
2013	KH03	KH0314	181
2014	KH03	KH0314	240
2015	KH03	KH0314	162
2016	KH03	KH0314	169
2013	KH03	KH0315	22
2014	KH03	KH0315	24
2015	KH03	KH0315	20
2016	KH03	KH0315	23
2013	KH04	KH0401	95
2014	KH04	KH0401	63
2015	KH04	KH0401	64
2016	KH04	KH0401	46
2013	KH04	KH0402	10
2014	KH04	KH0402	7
2015	KH04	KH0402	7
2016	KH04	KH0402	9
2013	KH04	KH0403	28
2014	KH04	KH0403	19
2015	KH04	KH0403	21
2016	KH04	KH0403	20
2013	KH04	KH0404	10
2014	KH04	KH0404	10
2015	KH04	KH0404	5
2016	KH04	KH0404	12
2013	KH04	KH0405	125
2014	KH04	KH0405	155
2015	KH04	KH0405	126
2016	KH04	KH0405	137
2013	KH04	KH0406	65
2014	KH04	KH0406	44
2015	KH04	KH0406	33
2016	KH04	KH0406	40
2013	KH04	KH0407	174
2014	KH04	KH0407	167
2015	KH04	KH0407	103
2016	KH04	KH0407	139
2013	KH04	KH0408	19
2014	KH04	KH0408	26
2015	KH04	KH0408	25
2016	KH04	KH0408	14
2013	KH05	KH0501	196
2014	KH05	KH0501	185
2015	KH05	KH0501	168
2016	KH05	KH0501	121
2013	KH05	KH0502	66
2014	KH05	KH0502	54
2015	KH05	KH0502	65
2016	KH05	KH0502	45
2013	KH05	KH0503	210
2014	KH05	KH0503	271
2015	KH05	KH0503	271
2016	KH05	KH0503	260
2013	KH05	KH0504	9
2014	KH05	KH0504	8
2015	KH05	KH0504	5
2016	KH05	KH0504	6
2013	KH05	KH0505	222
2014	KH05	KH0505	220
2015	KH05	KH0505	294
2016	KH05	KH0505	254
2013	KH05	KH0506	39
2014	KH05	KH0506	41
2015	KH05	KH0506	39
2016	KH05	KH0506	47
2013	KH05	KH0507	107
2014	KH05	KH0507	131
2015	KH05	KH0507	130
2016	KH05	KH0507	110
2013	KH05	KH0508	61
2014	KH05	KH0508	71
2015	KH05	KH0508	58
2016	KH05	KH0508	60
2013	KH06	KH0601	260
2014	KH06	KH0601	208
2015	KH06	KH0601	206
2016	KH06	KH0601	193
2013	KH06	KH0602	16
2014	KH06	KH0602	10
2015	KH06	KH0602	9
2016	KH06	KH0602	10
2013	KH06	KH0603	10
2014	KH06	KH0603	13
2015	KH06	KH0603	18
2016	KH06	KH0603	15
2013	KH06	KH0604	2
2015	KH06	KH0604	1
2016	KH06	KH0604	1
2013	KH06	KH0605	1
2014	KH06	KH0605	4
2015	KH06	KH0605	2
2016	KH06	KH0605	5
2013	KH06	KH0606	2
2015	KH06	KH0606	3
2016	KH06	KH0606	2
2013	KH06	KH0607	16
2014	KH06	KH0607	15
2015	KH06	KH0607	20
2016	KH06	KH0607	15
2013	KH06	KH0608	10
2014	KH06	KH0608	9
2015	KH06	KH0608	10
2016	KH06	KH0608	14
2013	KH07	KH0701	123
2014	KH07	KH0701	98
2015	KH07	KH0701	85
2016	KH07	KH0701	77
2013	KH07	KH0702	96
2014	KH07	KH0702	77
2015	KH07	KH0702	79
2016	KH07	KH0702	56
2013	KH07	KH0703	89
2014	KH07	KH0703	73
2015	KH07	KH0703	43
2016	KH07	KH0703	41
2013	KH07	KH0704	49
2014	KH07	KH0704	33
2015	KH07	KH0704	33
2016	KH07	KH0704	20
2013	KH07	KH0705	50
2014	KH07	KH0705	46
2015	KH07	KH0705	26
2016	KH07	KH0705	32
2013	KH07	KH0706	32
2014	KH07	KH0706	24
2015	KH07	KH0706	28
2016	KH07	KH0706	26
2013	KH07	KH0707	16
2014	KH07	KH0707	15
2015	KH07	KH0707	19
2016	KH07	KH0707	21
2013	KH07	KH0708	8
2014	KH07	KH0708	3
2015	KH07	KH0708	11
2016	KH07	KH0708	5
2013	KH08	KH0801	449
2014	KH08	KH0801	437
2015	KH08	KH0801	391
2016	KH08	KH0801	363
2013	KH08	KH0802	523
2014	KH08	KH0802	450
2015	KH08	KH0802	401
2016	KH08	KH0802	354
2013	KH08	KH0803	873
2014	KH08	KH0803	941
2015	KH08	KH0803	836
2016	KH08	KH0803	949
2013	KH08	KH0804	89
2014	KH08	KH0804	60
2015	KH08	KH0804	76
2016	KH08	KH0804	78
2013	KH08	KH0805	12
2014	KH08	KH0805	25
2015	KH08	KH0805	18
2016	KH08	KH0805	21
2013	KH08	KH0806	280
2014	KH08	KH0806	296
2015	KH08	KH0806	299
2016	KH08	KH0806	325
2013	KH08	KH0807	629
2014	KH08	KH0807	824
2015	KH08	KH0807	930
2016	KH08	KH0807	835
2013	KH08	KH0808	230
2014	KH08	KH0808	196
2015	KH08	KH0808	238
2016	KH08	KH0808	190
2013	KH08	KH0809	287
2014	KH08	KH0809	385
2015	KH08	KH0809	404
2016	KH08	KH0809	331
2013	KH08	KH0810	616
2014	KH08	KH0810	561
2015	KH08	KH0810	512
2016	KH08	KH0810	491
2013	KH08	KH0811	490
2014	KH08	KH0811	482
2015	KH08	KH0811	420
2016	KH08	KH0811	454
2013	KH09	KH0901	7
2014	KH09	KH0901	7
2015	KH09	KH0901	1
2016	KH09	KH0901	1
2015	KH09	KH0902	1
2013	KH09	KH0903	1
2014	KH09	KH0903	2
2016	KH09	KH0903	1
2014	KH09	KH0904	2
2016	KH09	KH0904	1
2014	KH09	KH0905	1
2015	KH09	KH0905	1
2013	KH09	KH0906	7
2014	KH09	KH0906	11
2015	KH09	KH0906	12
2016	KH09	KH0906	6
2013	KH09	KH0907	1
2014	KH09	KH0907	1
2016	KH09	KH0907	1
2013	KH10	KH1001	18
2014	KH10	KH1001	16
2015	KH10	KH1001	14
2016	KH10	KH1001	6
2013	KH10	KH1002	7
2014	KH10	KH1002	8
2015	KH10	KH1002	9
2016	KH10	KH1002	9
2013	KH10	KH1003	10
2014	KH10	KH1003	10
2015	KH10	KH1003	9
2016	KH10	KH1003	12
2013	KH10	KH1004	3
2014	KH10	KH1004	7
2015	KH10	KH1004	12
2016	KH10	KH1004	2
2013	KH10	KH1005	6
2014	KH10	KH1005	6
2015	KH10	KH1005	10
2016	KH10	KH1005	8
2013	KH10	KH1006	3
2014	KH10	KH1006	4
2015	KH10	KH1006	2
2016	KH10	KH1006	1
2013	KH11	KH1101	2
2014	KH11	KH1101	1
2015	KH11	KH1101	1
2016	KH11	KH1102	1
2013	KH11	KH1105	6
2014	KH11	KH1105	1
2015	KH11	KH1105	2
2016	KH11	KH1105	1
2013	KH12	KH1201	922
2014	KH12	KH1201	937
2015	KH12	KH1201	925
2016	KH12	KH1201	978
2013	KH12	KH1202	656
2014	KH12	KH1202	683
2015	KH12	KH1202	680
2016	KH12	KH1202	695
2013	KH12	KH1203	389
2014	KH12	KH1203	354
2015	KH12	KH1203	377
2016	KH12	KH1203	443
2013	KH12	KH1204	788
2014	KH12	KH1204	811
2015	KH12	KH1204	768
2016	KH12	KH1204	729
2013	KH12	KH1205	567
2014	KH12	KH1205	538
2015	KH12	KH1205	482
2016	KH12	KH1205	625
2013	KH12	KH1206	2314
2014	KH12	KH1206	2105
2015	KH12	KH1206	1712
2016	KH12	KH1206	1737
2013	KH12	KH1207	1475
2014	KH12	KH1207	1688
2015	KH12	KH1207	1381
2016	KH12	KH1207	1416
2013	KH12	KH1208	923
2014	KH12	KH1208	1033
2015	KH12	KH1208	990
2016	KH12	KH1208	1120
2013	KH12	KH1209	913
2014	KH12	KH1209	1042
2015	KH12	KH1209	958
2016	KH12	KH1209	1145
2014	KH12	KH1210	132
2015	KH12	KH1210	551
2016	KH12	KH1210	678
2013	KH12	KH1211	1
2014	KH12	KH1211	73
2015	KH12	KH1211	173
2016	KH12	KH1211	279
2013	KH12	KH1212	1
2014	KH12	KH1212	154
2015	KH12	KH1212	645
2016	KH12	KH1212	777
2015	KH13	KH1301	1
2016	KH13	KH1301	1
2015	KH13	KH1302	1
2013	KH13	KH1303	1
2014	KH13	KH1303	2
2015	KH13	KH1303	1
2016	KH13	KH1303	3
2013	KH13	KH1304	1
2016	KH13	KH1304	1
2015	KH13	KH1305	2
2016	KH13	KH1305	1
2016	KH12	KH1307	1
2013	KH13	KH1307	1
2014	KH13	KH1307	2
2015	KH13	KH1307	2
2014	KH13	KH1308	1
2013	KH14	KH1401	98
2014	KH14	KH1401	108
2015	KH14	KH1401	121
2016	KH14	KH1401	89
2013	KH14	KH1402	15
2014	KH14	KH1402	23
2015	KH14	KH1402	30
2016	KH14	KH1402	27
2013	KH14	KH1403	92
2014	KH14	KH1403	97
2015	KH14	KH1403	88
2016	KH14	KH1403	118
2013	KH14	KH1404	26
2014	KH14	KH1404	38
2015	KH14	KH1404	36
2016	KH14	KH1404	29
2013	KH14	KH1406	16
2014	KH14	KH1406	19
2015	KH14	KH1406	16
2016	KH14	KH1406	14
2013	KH14	KH1407	33
2014	KH14	KH1407	23
2015	KH14	KH1407	28
2016	KH14	KH1407	34
2013	KH14	KH1408	745
2014	KH14	KH1408	700
2015	KH14	KH1408	599
2016	KH14	KH1408	519
2013	KH14	KH1409	39
2014	KH14	KH1409	47
2015	KH14	KH1409	56
2016	KH14	KH1409	57
2013	KH14	KH1410	9
2014	KH14	KH1410	16
2015	KH14	KH1410	16
2016	KH14	KH1410	30
2013	KH14	KH1411	16
2014	KH14	KH1411	12
2015	KH14	KH1411	20
2016	KH14	KH1411	12
2013	KH14	KH1412	195
2014	KH14	KH1412	169
2015	KH14	KH1412	185
2016	KH14	KH1412	164
2013	KH14	KH1413	61
2014	KH14	KH1413	56
2015	KH14	KH1413	161
2016	KH14	KH1413	98
2013	KH15	KH1501	6
2014	KH15	KH1501	9
2015	KH15	KH1501	6
2016	KH15	KH1501	11
2013	KH15	KH1502	9
2014	KH15	KH1502	7
2015	KH15	KH1502	4
2016	KH15	KH1502	8
2013	KH15	KH1503	18
2014	KH15	KH1503	13
2015	KH15	KH1503	10
2016	KH15	KH1503	9
2013	KH15	KH1504	9
2014	KH15	KH1504	2
2015	KH15	KH1504	13
2016	KH15	KH1504	7
2013	KH15	KH1505	12
2014	KH15	KH1505	8
2015	KH15	KH1505	7
2016	KH15	KH1505	11
2013	KH15	KH1506	1
2014	KH15	KH1506	2
2015	KH15	KH1506	3
2016	KH15	KH1506	2
2013	KH16	KH1602	2
2014	KH16	KH1602	6
2015	KH16	KH1602	6
2016	KH16	KH1602	2
2013	KH16	KH1603	1
2014	KH16	KH1603	1
2015	KH16	KH1603	1
2015	KH16	KH1604	1
2016	KH16	KH1604	3
2015	KH16	KH1605	2
2016	KH16	KH1605	2
2013	KH16	KH1607	1
2016	KH16	KH1607	1
2016	KH17	KH1701	1
2013	KH17	KH1704	8
2014	KH17	KH1704	3
2015	KH17	KH1704	2
2016	KH17	KH1704	8
2013	KH17	KH1706	2
2013	KH17	KH1707	5
2014	KH17	KH1707	2
2015	KH17	KH1707	2
2016	KH17	KH1707	1
2013	KH17	KH1709	1
2014	KH17	KH1709	1
2015	KH17	KH1709	3
2013	KH17	KH1710	11
2014	KH17	KH1710	19
2015	KH17	KH1710	17
2016	KH17	KH1710	20
2013	KH17	KH1711	3
2014	KH17	KH1711	5
2015	KH17	KH1711	2
2016	KH17	KH1711	2
2013	KH17	KH1712	1
2015	KH17	KH1712	1
2013	KH17	KH1713	1
2016	KH17	KH1713	1
2013	KH17	KH1714	1
2015	KH17	KH1714	2
2013	KH18	KH1801	10
2014	KH18	KH1801	7
2015	KH18	KH1801	18
2016	KH18	KH1801	11
2013	KH18	KH1802	10
2014	KH18	KH1802	19
2015	KH18	KH1802	25
2016	KH18	KH1802	8
2013	KH18	KH1803	3
2014	KH18	KH1803	4
2015	KH18	KH1803	4
2013	KH18	KH1804	3
2014	KH18	KH1804	5
2015	KH18	KH1804	7
2016	KH18	KH1804	10
2014	KH19	KH1902	2
2013	KH19	KH1904	1
2014	KH19	KH1904	4
2015	KH19	KH1904	4
2016	KH19	KH1904	3
2015	KH19	KH1905	1
2016	KH19	KH1905	1
2013	KH20	KH2001	4
2014	KH20	KH2001	7
2015	KH20	KH2001	5
2016	KH20	KH2001	3
2013	KH20	KH2002	25
2014	KH20	KH2002	23
2015	KH20	KH2002	19
2016	KH20	KH2002	15
2013	KH20	KH2003	11
2014	KH20	KH2003	21
2015	KH20	KH2003	27
2016	KH20	KH2003	20
2013	KH20	KH2004	25
2014	KH20	KH2004	34
2015	KH20	KH2004	33
2016	KH20	KH2004	44
2013	KH20	KH2005	118
2014	KH20	KH2005	91
2015	KH20	KH2005	128
2016	KH20	KH2005	112
2013	KH20	KH2006	16
2014	KH20	KH2006	27
2015	KH20	KH2006	17
2016	KH20	KH2006	15
2013	KH20	KH2007	19
2014	KH20	KH2007	14
2015	KH20	KH2007	16
2016	KH20	KH2007	16
2013	KH20	KH2008	1
2015	KH20	KH2008	1
2016	KH20	KH2008	1
2013	KH21	KH2101	42
2014	KH21	KH2101	25
2015	KH21	KH2101	20
2016	KH21	KH2101	34
2013	KH21	KH2102	541
2014	KH21	KH2102	535
2015	KH21	KH2102	420
2016	KH21	KH2102	416
2013	KH21	KH2103	2
2014	KH21	KH2103	4
2015	KH21	KH2103	3
2016	KH21	KH2103	4
2013	KH21	KH2104	57
2014	KH21	KH2104	39
2015	KH21	KH2104	36
2016	KH21	KH2104	37
2013	KH21	KH2105	13
2014	KH21	KH2105	13
2015	KH21	KH2105	13
2016	KH21	KH2105	14
2013	KH21	KH2106	172
2014	KH21	KH2106	144
2015	KH21	KH2106	135
2016	KH21	KH2106	144
2013	KH21	KH2107	265
2014	KH21	KH2107	217
2015	KH21	KH2107	210
2016	KH21	KH2107	179
2013	KH21	KH2108	20
2014	KH21	KH2108	17
2015	KH21	KH2108	17
2016	KH21	KH2108	14
2013	KH21	KH2109	189
2014	KH21	KH2109	158
2015	KH21	KH2109	120
2016	KH21	KH2109	141
2013	KH21	KH2110	34
2014	KH21	KH2110	43
2015	KH21	KH2110	42
2016	KH21	KH2110	34
2013	KH22	KH2201	3
2015	KH22	KH2201	2
2014	KH22	KH2204	1
2015	KH22	KH2204	2
2016	KH22	KH2204	1
2013	KH22	KH2205	1
2014	KH22	KH2205	3
2015	KH22	KH2205	2
2016	KH22	KH2205	1
2013	KH23	KH2301	3
2014	KH23	KH2301	3
2015	KH23	KH2301	1
2016	KH23	KH2301	8
2013	KH23	KH2302	2
2014	KH23	KH2302	1
2015	KH23	KH2302	5
2016	KH23	KH2302	1
2013	KH24	KH2401	1
2014	KH24	KH2401	3
2015	KH24	KH2401	1
2016	KH24	KH2401	1
2014	KH24	KH2402	3
2015	KH24	KH2402	1
2016	KH24	KH2402	4
2014	KH25	KH2501	4
2015	KH25	KH2501	4
2016	KH25	KH2501	6
2013	KH25	KH2502	29
2014	KH25	KH2502	33
2015	KH25	KH2502	21
2016	KH25	KH2502	32
2013	KH25	KH2503	9
2014	KH25	KH2503	3
2015	KH25	KH2503	8
2016	KH25	KH2503	12
2013	KH25	KH2504	41
2014	KH25	KH2504	26
2015	KH25	KH2504	23
2016	KH25	KH2504	35
2013	KH25	KH2505	13
2014	KH25	KH2505	11
2015	KH25	KH2505	19
2016	KH25	KH2505	22
2013	KH25	KH2506	2
2014	KH25	KH2506	3
2015	KH25	KH2506	3
2016	KH25	KH2506	7
2013	KH25	KH2507	49
2014	KH25	KH2507	68
2015	KH25	KH2507	74
2016	KH25	KH2507	72
