# Supplementary material for: Accessibility to rabies centers and human rabies post-exposure prophylaxis rates in Cambodia: A Bayesian spatio-temporal analysis to identify optimal locations for future centers
Source: PLoS Negl Trop Dis. 2022 Jun 30;16(6):e0010494. doi: 10.1371/journal.pntd.0010494 (PMC9491732; doi:10.1371/journal.pntd.0010494)
Supplement: S3 Data — This dataset is composed of entries from the 1998, 2008 and 2019 censuses at the province and district levels, as well as projections based on these years for the years 1999 to 2007 and 2009 to 2018. (CSV) [file pntd.0010494.s010.csv]

Province 2016	Census Code	KHETCODE1	SROKCODE	ADM1_PCODE	ADM2_PCODE	District 2016	Type	pop1998	pop1999	pop2000	pop2001	pop2002	pop2003	pop2004	pop2005	pop2006	pop2007	pop2008	pop2009	pop2010	pop2011	pop2012	pop2013	pop2014	pop2015	pop2016	pop2017	pop2018	pop2019	popurb1998	popurb1999	popurb2000	popurb2001	popurb2002	popurb2003	popurb2004	popurb2005	popurb2006	popurb2007	popurb2008	popurb2009	popurb2010	popurb2011	popurb2012	popurb2013	popurb2014	popurb2015	popurb2016	popurb2017
Banteay Mean Chey	01_00	1	NA	KH01	NA	Banteay Mean Chey	Province	579772	589582	599392	609202	619012	628822	638632	648442	658252	668062	677872	693816	709760	725704	741648	757588	773532	789476	805420	821364	837308	853252	135415	140013	144611	149209	153807	158405	163003	167601	172199	176797	181396	180986	180576	180166	179756	179341	178931	178521	178111	177701
Banteay Meanchey	01_02	NA	102	NA	KH0102	Mongkol Borei	District	138190	138303	138416	138529	138642	138755	138868	138981	139094	139207	139315	143676	148037	152398	156759	161120	165481	169842	174203	178564	182925	187286	23900	23722	23544	23366	23188	23010	22832	22654	22476	22298	22124	22429	22734	23039	23344	23649	23954	24259	24564	24869
Banteay Meanchey	01_03	NA	103	NA	KH0103	Phnum Srok	District	45251	45419	45587	45755	45923	46091	46259	46427	46595	46763	46935	48663	50391	52119	53847	55577	57305	59033	60761	62489	64217	65945	0	0	0	0	0	0	0	0	0	0	0	0	0	0	0	0	0	0	0	0
Banteay Meanchey	01_04	NA	104	NA	KH0104	Preah Netr Preah	District	81312	81890	82468	83046	83624	84202	84780	85358	85936	86514	87089	90527	93965	97403	100841	104274	107712	111150	114588	118026	121464	124902	0	0	0	0	0	0	0	0	0	0	0	0	0	0	0	0	0	0	0	0
Banteay Meanchey	01_05	NA	105	NA	KH0105	Ou Chrov	District	40111	40820	41529	42238	42947	43656	44365	45074	45783	46492	47196	48670	50144	51618	53092	54569	56043	57517	58991	60465	61939	63413	0	0	0	0	0	0	0	0	0	0	0	0	0	0	0	0	0	0	0	0
Banteay Meanchey	01_06	NA	106	NA	KH0106	Krong Srei Saophoan	District	88209	88416	88623	88830	89037	89244	89451	89658	89865	90072	90279	91074	91869	92664	93459	94249	95044	95839	96634	97429	98224	99019	61482	61497	61512	61527	61542	61557	61572	61587	61602	61617	61631	61722	61813	61904	61995	62082	62173	62264	62355	62446
Banteay Meanchey	01_07	NA	107	NA	KH0107	Thma Puok	District	53536	54301	55066	55831	56596	57361	58126	58891	59656	60421	61189	62620	64051	65482	66913	68340	69771	71202	72633	74064	75495	76926	0	0	0	0	0	0	0	0	0	0	0	0	0	0	0	0	0	0	0	0
Banteay Meanchey	01_08	NA	108	NA	KH0108	Svay Chek	District	47960	48724	49488	50252	51016	51780	52544	53308	54072	54836	55596	57915	60234	62553	64872	67192	69511	71830	74149	76468	78787	81106	0	0	0	0	0	0	0	0	0	0	0	0	0	0	0	0	0	0	0	0
Banteay Meanchey	01_09	NA	109	NA	KH0109	Malai	District	22724	24680	26636	28592	30548	32504	34460	36416	38372	40328	42284	43506	44728	45950	47172	48389	49611	50833	52055	53277	54499	55721	6667	6810	6953	7096	7239	7382	7525	7668	7811	7954	8092	8202	8312	8422	8532	8639	8749	8859	8969	9079
Banteay Meanchey	01_10	NA	110	NA	KH0110	Krong Paoy Paet	District	62479	67030	71581	76132	80683	85234	89785	94336	98887	103438	107989	107166	106343	105520	104697	103872	103049	102226	101403	100580	99757	98934	43366	47984	52602	57220	61838	66456	71074	75692	80310	84928	89549	88633	87717	86801	85885	84971	84055	83139	82223	81307
Battambang	02_00	2	NA	KH02	NA	Battambang	Province	816129	837034	857939	878844	899749	920654	941559	962464	983369	1004274	1025174	1021097	1017020	1012943	1008866	1004790	1000713	996636	992559	988482	984405	980328	177018	177402	177786	178170	178554	178938	179322	179706	180090	180474	180853	178437	176021	173605	171189	168768	166352	163936	161520	159104
Battambang	02_01	NA	201	NA	KH0201	Banan	District	85277	85963	86649	87335	88021	88707	89393	90079	90765	91451	92138	91624	91110	90596	90082	89570	89056	88542	88028	87514	87000	86486	0	0	0	0	0	0	0	0	0	0	0	0	0	0	0	0	0	0	0	0
Battambang	02_02	NA	202	NA	KH0202	Thma Koul	District	116793	116458	116123	115788	115453	115118	114783	114448	114113	113778	113443	112765	112087	111409	110731	110050	109372	108694	108016	107338	106660	105982	40756	40712	40668	40624	40580	40536	40492	40448	40404	40360	40320	40011	39702	39393	39084	38778	38469	38160	37851	37542
Battambang	02_03	NA	203	NA	KH0203	Krong Battambang	District	139964	140400	140836	141272	141708	142144	142580	143016	143452	143888	144323	142044	139765	137486	135207	132925	130646	128367	126088	123809	121530	119251	115272	115562	115852	116142	116432	116722	117012	117302	117592	117882	118175	116138	114101	112064	110027	107985	105948	103911	101874	99837
Battambang	02_04	NA	204	NA	KH0204	Bavel	District	79035	81132	83229	85326	87423	89520	91617	93714	95811	97908	100000	99301	98602	97903	97204	96500	95801	95102	94403	93704	93005	92306	0	0	0	0	0	0	0	0	0	0	0	0	0	0	0	0	0	0	0	0
Battambang	02_05	NA	205	NA	KH0205	Aek Phnum	District	65408	65695	65982	66269	66556	66843	67130	67417	67704	67991	68276	68535	68794	69053	69312	69566	69825	70084	70343	70602	70861	71120	0	0	0	0	0	0	0	0	0	0	0	0	0	0	0	0	0	0	0	0
Battambang	02_06	NA	206	NA	KH0206	Moung Ruessei	District	107834	108321	108808	109295	109782	110269	110756	111243	111730	112217	112704	111898	111092	110286	109480	108677	107871	107065	106259	105453	104647	103841	0	0	0	0	0	0	0	0	0	0	0	0	0	0	0	0	0	0	0	0
Battambang	02_07	NA	207	NA	KH0207	Rotonak Mondol	District	23919	25644	27369	29094	30819	32544	34269	35994	37719	39444	41170	40959	40748	40537	40326	40114	39903	39692	39481	39270	39059	38848	0	0	0	0	0	0	0	0	0	0	0	0	0	0	0	0	0	0	0	0
Battambang	02_08	NA	208	NA	KH0208	Sangkae	District	106267	106807	107347	107887	108427	108967	109507	110047	110587	111127	111663	111613	111563	111513	111463	111418	111368	111318	111268	111218	111168	111118	20990	21127	21264	21401	21538	21675	21812	21949	22086	22223	22358	22288	22218	22148	22078	22005	21935	21865	21795	21725
Battambang	02_09	NA	209	NA	KH0209	Samlout	District	23000	24670	26340	28010	29680	31350	33020	34690	36360	38030	39701	40066	40431	40796	41161	41525	41890	42255	42620	42985	43350	43715	0	0	0	0	0	0	0	0	0	0	0	0	0	0	0	0	0	0	0	0
Battambang	02_10	NA	210	NA	KH0210	Sampov Lun	District	12518	14791	17064	19337	21610	23883	26156	28429	30702	32975	35248	35437	35626	35815	36004	36189	36378	36567	36756	36945	37134	37323	0	0	0	0	0	0	0	0	0	0	0	0	0	0	0	0	0	0	0	0
Battambang	02_11	NA	211	NA	KH0211	Phnom Proek	District	15355	18792	22229	25666	29103	32540	35977	39414	42851	46288	49722	49269	48816	48363	47910	47459	47006	46553	46100	45647	45194	44741	0	0	0	0	0	0	0	0	0	0	0	0	0	0	0	0	0	0	0	0
Battambang	02_12	NA	212	NA	KH0212	Kamrieng	District	14215	17899	21583	25267	28951	32635	36319	40003	43687	47371	51053	51237	51421	51605	51789	51972	52156	52340	52524	52708	52892	53076	0	0	0	0	0	0	0	0	0	0	0	0	0	0	0	0	0	0	0	0
Battambang	02_13	NA	213	NA	KH0213	Koas Krala	District	11802	13198	14594	15990	17386	18782	20178	21574	22970	24366	25766	26168	26570	26972	27374	27780	28182	28584	28986	29388	29790	30192	0	0	0	0	0	0	0	0	0	0	0	0	0	0	0	0	0	0	0	0
Battambang	02_14	NA	NA	NA	KH0214	Rukhak Kiri	District	14742	17265	19788	22311	24834	27357	29880	32403	34926	37449	39967	40182	40397	40612	40827	41039	41254	41469	41684	41899	42114	42329	0	0	0	0	0	0	0	0	0	0	0	0	0	0	0	0	0	0	0	0
Kampong Cham	03_00	3	NA	NA	NA	Kampong Cham	Province	1608914	1616022	1623130	1630238	1637346	1644454	1651562	1658670	1665778	1672886	1679992	1677343	1674694	1672045	1669396	1666750	1664101	1661452	1658803	1656154	1653505	1650856	117563	117631	117699	117767	117835	117903	117971	118039	118107	118175	118242	117346	116450	115554	114658	113759	112863	111967	111071	110175
Kampong Cham	03_00	NA	NA	KH03	NA	Kampong Cham	Province	924808	924926	925044	925162	925280	925398	925516	925634	925752	925870	925992	922458	918924	915390	911856	908325	904791	901257	897723	894189	890655	887121	72959	73253	73547	73841	74135	74429	74723	75017	75311	75605	75902	75241	74580	73919	73258	72602	71941	71280	70619	69958
Tboung Khmum	25_00	NA	NA	KH25	NA	Tboung Khmum	Province	684106	691095	698084	705073	712062	719051	726040	733029	740018	747007	754000	754885	755770	756655	757540	758425	759310	760195	761080	761965	762850	763735	44604	44378	44152	43926	43700	43474	43248	43022	42796	42570	42340	42104	41868	41632	41396	41163	40927	40691	40455	40219
Kampong Cham	03_01	NA	301	NA	KH0301	Batheay	District	90920	92120	93320	94520	95720	96920	98120	99320	100520	101720	102924	103294	103664	104034	104404	104777	105147	105517	105887	106257	106627	106997	0	0	0	0	0	0	0	0	0	0	0	0	0	0	0	0	0	0	0	0
Kampong Cham	03_02	NA	302	NA	KH0302	Chamkar Leu	District	125862	124373	122884	121395	119906	118417	116928	115439	113950	112461	110967	110122	109277	108432	107587	106745	105900	105055	104210	103365	102520	101675	0	0	0	0	0	0	0	0	0	0	0	0	0	0	0	0	0	0	0	0
Kampong Cham	03_03	NA	330	NA	KH0303	Cheung Prey	District	74859	75750	76641	77532	78423	79314	80205	81096	81987	82878	83771	84601	85431	86261	87091	87918	88748	89578	90408	91238	92068	92898	12038	12196	12354	12512	12670	12828	12986	13144	13302	13460	13620	13737	13854	13971	14088	14206	14323	14440	14557	14674
Tboung Khmum	25_04	NA	304	NA	KH2501	Dambae	District	51650	54534	57418	60302	63186	66070	68954	71838	74722	77606	80490	81131	81772	82413	83054	83693	84334	84975	85616	86257	86898	87539	0	0	0	0	0	0	0	0	0	0	0	0	0	0	0	0	0	0	0	0
Kampong Cham	03_05	NA	305	NA	KH0305	Krong Kampong Cham	District	45354	45549	45744	45939	46134	46329	46524	46719	46914	47109	47300	46488	45676	44864	44052	43237	42425	41613	40801	39989	39177	38365	45354	45549	45744	45939	46134	46329	46524	46719	46914	47109	47300	46488	45676	44864	44052	43237	42425	41613	40801	39989
Kampong Cham	03_06	NA	306	NA	KH0306	Kampong Siem	District	99056	99155	99254	99353	99452	99551	99650	99749	99848	99947	100047	99564	99081	98598	98115	97627	97144	96661	96178	95695	95212	94729	0	0	0	0	0	0	0	0	0	0	0	0	0	0	0	0	0	0	0	0
Kampong Cham	03_07	NA	307	NA	KH0307	Kang Meas	District	91212	91064	90916	90768	90620	90472	90324	90176	90028	89880	89727	89342	88957	88572	88187	87798	87413	87028	86643	86258	85873	85488	0	0	0	0	0	0	0	0	0	0	0	0	0	0	0	0	0	0	0	0
Kampong Cham	03_08	NA	308	NA	KH0308	Kaoh Soutin	District	70672	69648	68624	67600	66576	65552	64528	63504	62480	61456	60434	59310	58186	57062	55938	54813	53689	52565	51441	50317	49193	48069	0	0	0	0	0	0	0	0	0	0	0	0	0	0	0	0	0	0	0	0
Tboung Khmum	25_09	NA	309	NA	KH2502	Krouch Chhmar	District	99695	99010	98325	97640	96955	96270	95585	94900	94215	93530	92845	92149	91453	90757	90061	89363	88667	87971	87275	86579	85883	85187	0	0	0	0	0	0	0	0	0	0	0	0	0	0	0	0	0	0	0	0
Tboung Khmum	25_10	NA	310	NA	KH2503	Memot	District	111296	115013	118730	122447	126164	129881	133598	137315	141032	144749	148463	148792	149121	149450	149779	150108	150437	150766	151095	151424	151753	152082	0	0	0	0	0	0	0	0	0	0	0	0	0	0	0	0	0	0	0	0
Tboung Khmum	25_11	NA	311	NA	KH2504	Ou Reang Ov	District	82806	82620	82434	82248	82062	81876	81690	81504	81318	81132	80947	80839	80731	80623	80515	80409	80301	80193	80085	79977	79869	79761	0	0	0	0	0	0	0	0	0	0	0	0	0	0	0	0	0	0	0	0
Tboung Khmum	25_12	NA	312	NA	KH2505	Ponhea Kraek	District	123879	125023	126167	127311	128455	129599	130743	131887	133031	134175	135318	136408	137498	138588	139678	140770	141860	142950	144040	145130	146220	147310	0	0	0	0	0	0	0	0	0	0	0	0	0	0	0	0	0	0	0	0
Kampong Cham	03_13	NA	313	NA	KH0313	Prey Chhor	District	127683	127450	127217	126984	126751	126518	126285	126052	125819	125586	125352	126112	126872	127632	128392	129152	129912	130672	131432	132192	132952	133712	15567	15509	15451	15393	15335	15277	15219	15161	15103	15045	14982	15017	15052	15087	15122	15153	15188	15223	15258	15293
Kampong Cham	03_14	NA	314	NA	KH0314	Srei Santhor	District	91765	91245	90725	90205	89685	89165	88645	88125	87605	87085	86563	86120	85677	85234	84791	84345	83902	83459	83016	82573	82130	81687	0	0	0	0	0	0	0	0	0	0	0	0	0	0	0	0	0	0	0	0
Kampong Cham	03_15	NA	315	NA	KH0315	Stueng Trang	District	107425	108573	109721	110869	112017	113165	114313	115461	116609	117757	118907	117506	116105	114704	113303	111907	110506	109105	107704	106303	104902	103501	0	0	0	0	0	0	0	0	0	0	0	0	0	0	0	0	0	0	0	0
Tboung Khmum	25_16	NA	316	NA	KH2507	Tboung Khmum	District	179744	179774	179804	179834	179864	179894	179924	179954	179984	180014	180041	179747	179453	179159	178865	178566	178272	177978	177684	177390	177096	176802	21715	21471	21227	20983	20739	20495	20251	20007	19763	19519	19273	19108	18943	18778	18613	18448	18283	18118	17953	17788
Tboung Khmum	25_17	NA	317	NA	KH2506	Krong Suong	District	35036	35122	35208	35294	35380	35466	35552	35638	35724	35810	35896	35819	35742	35665	35588	35516	35439	35362	35285	35208	35131	35054	22889	22907	22925	22943	22961	22979	22997	23015	23033	23051	23067	22996	22925	22854	22783	22715	22644	22573	22502	22431
Kampong Chhnang	04_00	4	NA	KH04	NA	Kampong Chhnang	Province	417693	423158	428623	434088	439553	445018	450483	455948	461413	466878	472341	476483	480625	484767	488909	493046	497188	501330	505472	509614	513756	517898	41703	41846	41989	42132	42275	42418	42561	42704	42847	42990	43130	42944	42758	42572	42386	42196	42010	41824	41638	41452
Kampong Chhnang	04_01	NA	401	NA	KH0401	Baribour	District	51516	52005	52494	52983	53472	53961	54450	54939	55428	55917	56406	56312	56218	56124	56030	55935	55841	55747	55653	55559	55465	55371	0	0	0	0	0	0	0	0	0	0	0	0	0	0	0	0	0	0	0	0
Kampong Chhnang	04_02	NA	402	NA	KH0402	Chol Kiri	District	28300	28675	29050	29425	29800	30175	30550	30925	31300	31675	32048	31982	31916	31850	31784	31718	31652	31586	31520	31454	31388	31322	0	0	0	0	0	0	0	0	0	0	0	0	0	0	0	0	0	0	0	0
Kampong Chhnang	04_03	NA	403	NA	KH0403	Kampong Chhnang	District	41703	41846	41989	42132	42275	42418	42561	42704	42847	42990	43130	42944	42758	42572	42386	42196	42010	41824	41638	41452	41266	41080	41703	41846	41989	42132	42275	42418	42561	42704	42847	42990	43130	42944	42758	42572	42386	42196	42010	41824	41638	41452
Kampong Chhnang	04_04	NA	404	NA	KH0404	Kampong Leaeng	District	37379	38093	38807	39521	40235	40949	41663	42377	43091	43805	44520	44479	44438	44397	44356	44312	44271	44230	44189	44148	44107	44066	0	0	0	0	0	0	0	0	0	0	0	0	0	0	0	0	0	0	0	0
Kampong Chhnang	04_05	NA	405	NA	KH0405	Kampong Tralach	District	74541	75170	75799	76428	77057	77686	78315	78944	79573	80202	80835	82519	84203	85887	87571	89252	90936	92620	94304	95988	97672	99356	0	0	0	0	0	0	0	0	0	0	0	0	0	0	0	0	0	0	0	0
Kampong Chhnang	04_06	NA	406	NA	KH0406	Rolea B'ier	District	81134	82292	83450	84608	85766	86924	88082	89240	90398	91556	92715	93670	94625	95580	96535	97489	98444	99399	100354	101309	102264	103219	0	0	0	0	0	0	0	0	0	0	0	0	0	0	0	0	0	0	0	0
Kampong Chhnang	04_07	NA	407	NA	KH0407	Sameakki Mean Chey	District	57170	58028	58886	59744	60602	61460	62318	63176	64034	64892	65754	67158	68562	69966	71370	72773	74177	75581	76985	78389	79793	81197	0	0	0	0	0	0	0	0	0	0	0	0	0	0	0	0	0	0	0	0
Kampong Chhnang	04_08	NA	408	NA	KH0408	Tuek Phos	District	45950	47048	48146	49244	50342	51440	52538	53636	54734	55832	56933	57420	57907	58394	58881	59365	59852	60339	60826	61313	61800	62287	0	0	0	0	0	0	0	0	0	0	0	0	0	0	0	0	0	0	0	0
Kampong Speu	05_00	5	NA	KH05	NA	Kampong Speu	Province	598882	610688	622494	634300	646106	657912	669718	681524	693330	705136	716944	730695	744446	758197	771948	785695	799446	813197	826948	840699	854450	868201	48034	48681	49328	49975	50622	51269	51916	52563	53210	53857	54505	54747	54989	55231	55473	55719	55961	56203	56445	56687
Kampong Speu	05_01	NA	501	NA	KH0501	Basedth	District	108648	109736	110824	111912	113000	114088	115176	116264	117352	118440	119531	121116	122701	124286	125871	127461	129046	130631	132216	133801	135386	136971	0	0	0	0	0	0	0	0	0	0	0	0	0	0	0	0	0	0	0	0
Kampong Speu	05_02	NA	502	NA	KH0502	Krong Chbar Mon	District	41478	42015	42552	43089	43626	44163	44700	45237	45774	46311	46850	47169	47488	47807	48126	48445	48764	49083	49402	49721	50040	50359	41478	42015	42552	43089	43626	44163	44700	45237	45774	46311	46850	47169	47488	47807	48126	48445	48764	49083	49402	49721
Kampong Speu	05_03	NA	503	NA	KH0503	Kong Pisei	District	97006	98598	100190	101782	103374	104966	106558	108150	109742	111334	112921	115881	118841	121801	124761	127716	130676	133636	136596	139556	142516	145476	0	0	0	0	0	0	0	0	0	0	0	0	0	0	0	0	0	0	0	0
Kampong Speu	05_04	NA	504	NA	KH0504	Aoral	District	15668	17090	18512	19934	21356	22778	24200	25622	27044	28466	29883	30761	31639	32517	33395	34276	35154	36032	36910	37788	38666	39544	0	0	0	0	0	0	0	0	0	0	0	0	0	0	0	0	0	0	0	0
Kampong Speu	05_05	NA	505	NA	KH0505	Odongk	District	99773	101717	103661	105605	107549	109493	111437	113381	115325	117269	119213	121586	123959	126332	128705	131073	133446	135819	138192	140565	142938	145311	6556	6666	6776	6886	6996	7106	7216	7326	7436	7546	7655	7578	7501	7424	7347	7274	7197	7120	7043	6966
Kampong Speu	05_06	NA	506	NA	KH0506	Phnum Sruoch	District	74651	76709	78767	80825	82883	84941	86999	89057	91115	93173	95227	96064	96901	97738	98575	99416	100253	101090	101927	102764	103601	104438	0	0	0	0	0	0	0	0	0	0	0	0	0	0	0	0	0	0	0	0
Kampong Speu	05_07	NA	507	NA	KH0507	Samraong Tong	District	118142	120582	123022	125462	127902	130342	132782	135222	137662	140102	142545	146202	149859	153516	157173	160832	164489	168146	171803	175460	179117	182774	0	0	0	0	0	0	0	0	0	0	0	0	0	0	0	0	0	0	0	0
Kampong Speu	05_08	NA	508	NA	KH0508	Thpong	District	43516	44242	44968	45694	46420	47146	47872	48598	49324	50050	50774	51915	53056	54197	55338	56482	57623	58764	59905	61046	62187	63328	0	0	0	0	0	0	0	0	0	0	0	0	0	0	0	0	0	0	0	0
Kampong Thom	06_00	6	NA	KH06	NA	Kampong Thom	Province	569060	575295	581530	587765	594000	600235	606470	612705	618940	625175	631409	635408	639407	643406	647405	651406	655405	659404	663403	667402	671401	675400	31382	31431	31480	31529	31578	31627	31676	31725	31774	31823	31871	31802	31733	31664	31595	31528	31459	31390	31321	31252
Kampong Thom	06_01	NA	601	NA	KH0601	Baray	District	159586	160386	161186	161986	162786	163586	164386	165186	165986	166786	167581	167703	167825	167947	168069	168188	168310	168432	168554	168676	168798	168920	0	0	0	0	0	0	0	0	0	0	0	0	0	0	0	0	0	0	0	0
Kampong Thom	06_02	NA	602	NA	KH0602	Kampong Svay	District	83972	84495	85018	85541	86064	86587	87110	87633	88156	88679	89206	89303	89400	89497	89594	89689	89786	89883	89980	90077	90174	90271	0	0	0	0	0	0	0	0	0	0	0	0	0	0	0	0	0	0	0	0
Kampong Thom	06_03	NA	603	NA	KH0603	Krong Stueng Saen	District	51728	51959	52190	52421	52652	52883	53114	53345	53576	53807	54033	53950	53867	53784	53701	53616	53533	53450	53367	53284	53201	53118	31382	31431	31480	31529	31578	31627	31676	31725	31774	31823	31871	31802	31733	31664	31595	31528	31459	31390	31321	31252
Kampong Thom	06_04	NA	604	NA	KH0604	Prasat Ballangk	District	40516	41184	41852	42520	43188	43856	44524	45192	45860	46528	47193	47256	47319	47382	47445	47510	47573	47636	47699	47762	47825	47888	0	0	0	0	0	0	0	0	0	0	0	0	0	0	0	0	0	0	0	0
Kampong Thom	06_05	NA	605	NA	KH0605	Prasat Sambour	District	36983	37225	37467	37709	37951	38193	38435	38677	38919	39161	39402	39765	40128	40491	40854	41212	41575	41938	42301	42664	43027	43390	0	0	0	0	0	0	0	0	0	0	0	0	0	0	0	0	0	0	0	0
Kampong Thom	06_06	NA	606	NA	KH0606	Sandan	District	38574	39686	40798	41910	43022	44134	45246	46358	47470	48582	49689	50809	51929	53049	54169	55293	56413	57533	58653	59773	60893	62013	0	0	0	0	0	0	0	0	0	0	0	0	0	0	0	0	0	0	0	0
Kampong Thom	06_07	NA	607	NA	KH0607	Santuk	District	63582	65247	66912	68577	70242	71907	73572	75237	76902	78567	80229	82156	84083	86010	87937	89866	91793	93720	95647	97574	99501	101428	0	0	0	0	0	0	0	0	0	0	0	0	0	0	0	0	0	0	0	0
Kampong Thom	06_08	NA	608	NA	KH0608	Stoung	District	94119	95115	96111	97107	98103	99099	100095	101091	102087	103083	104076	104467	104858	105249	105640	106026	106417	106808	107199	107590	107981	108372	0	0	0	0	0	0	0	0	0	0	0	0	0	0	0	0	0	0	0	0
Kampot	07_00	7	NA	KH07	NA	Kampot	Province	528405	534150	539895	545640	551385	557130	562875	568620	574365	580110	585850	586051	586252	586453	586654	586860	587061	587262	587463	587664	587865	588066	45250	45552	45854	46156	46458	46760	47062	47364	47666	47968	48274	47881	47488	47095	46702	46310	45917	45524	45131	44738
Kampot	07_01	NA	701	NA	KH0701	Angkor Chey	District	72459	72482	72505	72528	72551	72574	72597	72620	72643	72666	72684	72763	72842	72921	73000	73076	73155	73234	73313	73392	73471	73550	0	0	0	0	0	0	0	0	0	0	0	0	0	0	0	0	0	0	0	0
Kampot	07_02	NA	702	NA	KH0702	Banteay Meas	District	81542	81690	81838	81986	82134	82282	82430	82578	82726	82874	83022	82641	82260	81879	81498	81114	80733	80352	79971	79590	79209	78828	0	0	0	0	0	0	0	0	0	0	0	0	0	0	0	0	0	0	0	0
Kampot	07_03	NA	703	NA	KH0703	Chhuk	District	78951	81015	83079	85143	87207	89271	91335	93399	95463	97527	99587	99833	100079	100325	100571	100822	101068	101314	101560	101806	102052	102298	0	0	0	0	0	0	0	0	0	0	0	0	0	0	0	0	0	0	0	0
Kampot	07_04	NA	704	NA	KH0704	Chum Kiri	District	39320	40106	40892	41678	42464	43250	44036	44822	45608	46394	47176	47320	47464	47608	47752	47900	48044	48188	48332	48476	48620	48764	0	0	0	0	0	0	0	0	0	0	0	0	0	0	0	0	0	0	0	0
Kampot	07_05	NA	705	NA	KH0705	Dang Tong	District	50167	50576	50985	51394	51803	52212	52621	53030	53439	53848	54261	54421	54581	54741	54901	55065	55225	55385	55545	55705	55865	56025	0	0	0	0	0	0	0	0	0	0	0	0	0	0	0	0	0	0	0	0
Kampot	07_06	NA	706	NA	KH0706	Kampong Trach	District	83061	83333	83605	83877	84149	84421	84693	84965	85237	85509	85776	85837	85898	85959	86020	86078	86139	86200	86261	86322	86383	86444	9214	9238	9262	9286	9310	9334	9358	9382	9406	9430	9455	9373	9291	9209	9127	9042	8960	8878	8796	8714
Kampot	07_07	NA	707	NA	KH0707	Tuek Chhou	District	89779	91499	93219	94939	96659	98379	100099	101819	103539	105259	106977	107261	107545	107829	108113	108400	108684	108968	109252	109536	109820	110104	7994	8055	8116	8177	8238	8299	8360	8421	8482	8543	8603	8652	8701	8750	8799	8845	8894	8943	8992	9041
Kampot	07_08	NA	708	NA	KH0708	Krong Kampot	District	33126	33450	33774	34098	34422	34746	35070	35394	35718	36042	36367	35975	35583	35191	34799	34405	34013	33621	33229	32837	32445	32053	28042	28259	28476	28693	28910	29127	29344	29561	29778	29995	30216	29857	29498	29139	28780	28417	28058	27699	27340	26981
Kandal	08_00	8	NA	KH08	NA	Kandal	Province	1075125	1094141	1113157	1132173	1151189	1170205	1189221	1208237	1227253	1246269	1265280	1288246	1311212	1334178	1357144	1131741	1139856	1147971	1156086	1164201	1172316	1180431	146047	151032	156017	161002	165987	170972	175957	180942	185927	190912	195898	200137	204376	208615	212854	118670	118761	118852	118943	119034
Kandal	08_01	NA	801	NA	KH0801	Kandal Stueng	District	76549	78940	81331	83722	86113	88504	90895	93286	95677	98068	100460	102470	104480	106490	108500	90779	92410	94041	95672	97303	98934	100565	3082	3199	3316	3433	3550	3667	3784	3901	4018	4135	4250	4318	4386	4454	4522	4591	4659	4727	4795	4863
Kandal	08_02	NA	802	NA	KH0802	Kien Svay	District	148358	150817	153276	155735	158194	160653	163112	165571	168030	170489	172950	174673	176396	178119	179842	113889	114264	114639	115014	115389	115764	116139	50300	51459	52618	53777	54936	56095	57254	58413	59572	60731	61887	62543	63199	63855	64511	18023	18016	18009	18002	17995
Kandal	08_03	NA	803	NA	KH0803	Khsach Kandal	District	105345	106543	107741	108939	110137	111335	112533	113731	114929	116127	117322	119463	121604	123745	125886	128032	130173	132314	134455	136596	138737	140878	0	0	0	0	0	0	0	0	0	0	0	0	0	0	0	0	0	0	0	0
Kandal	08_04	NA	804	NA	KH0804	Kaoh Thum	District	136542	137035	137528	138021	138514	139007	139500	139993	140486	140979	141470	140340	139210	138080	136950	135825	134695	133565	132435	131305	130175	129045	0	0	0	0	0	0	0	0	0	0	0	0	0	0	0	0	0	0	0	0
Kandal	08_05	NA	805	NA	KH0805	Leuk Daek	District	52976	53103	53230	53357	53484	53611	53738	53865	53992	54119	54250	54264	54278	54292	54306	54318	54332	54346	54360	54374	54388	54402	0	0	0	0	0	0	0	0	0	0	0	0	0	0	0	0	0	0	0	0
Kandal	08_06	NA	806	NA	KH0806	Lvea Aem	District	65835	65925	66015	66105	66195	66285	66375	66465	66555	66645	66734	67232	67730	68228	68726	69223	69721	70219	70717	71215	71713	72211	0	0	0	0	0	0	0	0	0	0	0	0	0	0	0	0	0	0	0	0
Kandal	08_07	NA	807	NA	KH0807	Mukh Kampul	District	77456	78785	80114	81443	82772	84101	85430	86759	88088	89417	90748	93648	96548	99448	102348	70659	70918	71177	71436	71695	71954	72213	0	0	0	0	0	0	0	0	0	0	0	0	0	0	0	0	0	0	0	0
Kandal	08_08	NA	808	NA	KH0808	Angk Snuol	District	88921	93015	97109	101203	105297	109391	113485	117579	121673	125767	129865	137573	145281	152989	160697	95558	98028	100498	102968	105438	107908	110378	22456	23898	25340	26782	28224	29666	31108	32550	33992	35434	36877	39208	41539	43870	46201	17967	18407	18847	19287	19727
Kandal	08_09	NA	809	NA	KH0809	Ponhea Lueu	District	95087	97168	99249	101330	103411	105492	107573	109654	111735	113816	115895	122522	129149	135776	142403	95517	96899	98281	99663	101045	102427	103809	11945	12025	12105	12185	12265	12345	12425	12505	12585	12665	12743	14337	15931	17525	19119	0	0	0	0	0
Kandal	08_10	NA	810	NA	KH0810	S'ang	District	169792	172357	174922	177487	180052	182617	185182	187747	190312	192877	195445	196328	197211	198094	198977	199864	200747	201630	202513	203396	204279	205162	0	0	0	0	0	0	0	0	0	0	0	0	0	0	0	0	0	0	0	0
Kandal	08_11	NA	811	NA	KH0811	Krong Ta Khmau	District	58264	60452	62640	64828	67016	69204	71392	73580	75768	77956	80141	79731	79321	78911	78501	78089	77679	77269	76859	76449	76039	75629	58264	60452	62640	64828	67016	69204	71392	73580	75768	77956	80141	79731	79321	78911	78501	78089	77679	77269	76859	76449
Koh Kong	09_00	9	NA	KH09	NA	Koh Kong	Province	116061	116203	116345	116487	116629	116771	116913	117055	117197	117339	117481	117972	118463	118954	119445	119937	120428	120919	121410	121901	122392	122883	41808	41233	40658	40083	39508	38933	38358	37783	37208	36633	36053	36067	36081	36095	36109	36126	36140	36154	36168	36182
Koh Kong	09_01	NA	901	NA	KH0901	Botum Sakor	District	17420	17676	17932	18188	18444	18700	18956	19212	19468	19724	19978	19902	19826	19750	19674	19597	19521	19445	19369	19293	19217	19141	0	0	0	0	0	0	0	0	0	0	0	0	0	0	0	0	0	0	0	0
Koh Kong	09_02	NA	902	NA	KH0902	Kiri Sakor	District	6289	6355	6421	6487	6553	6619	6685	6751	6817	6883	6952	6882	6812	6742	6672	6599	6529	6459	6389	6319	6249	6179	0	0	0	0	0	0	0	0	0	0	0	0	0	0	0	0	0	0	0	0
Koh Kong	09_03	NA	903	NA	KH0903	Koh Kong	District	8817	8671	8525	8379	8233	8087	7941	7795	7649	7503	7356	7358	7360	7362	7364	7367	7369	7371	7373	7375	7377	7379	0	0	0	0	0	0	0	0	0	0	0	0	0	0	0	0	0	0	0	0
Koh Kong	09_04	NA	904	NA	KH0904	Krong Khemarak Phoumin	District	29329	28992	28655	28318	27981	27644	27307	26970	26633	26296	25957	26219	26481	26743	27005	27264	27526	27788	28050	28312	28574	28836	26829	26484	26139	25794	25449	25104	24759	24414	24069	23724	23377	23498	23619	23740	23861	23984	24105	24226	24347	24468
Koh Kong	09_05	NA	905	NA	KH0905	Mondol Seima	District	12569	12771	12973	13175	13377	13579	13781	13983	14185	14387	14584	14626	14668	14710	14752	14789	14831	14873	14915	14957	14999	15041	0	0	0	0	0	0	0	0	0	0	0	0	0	0	0	0	0	0	0	0
Koh Kong	09_06	NA	906	NA	KH0906	Srae Ambel	District	37355	37382	37409	37436	37463	37490	37517	37544	37571	37598	37623	37781	37939	38097	38255	38418	38576	38734	38892	39050	39208	39366	14979	14749	14519	14289	14059	13829	13599	13369	13139	12909	12676	12569	12462	12355	12248	12142	12035	11928	11821	11714
Koh Kong	09_07	NA	907	NA	KH0907	Thma Bang	District	4282	4357	4432	4507	4582	4657	4732	4807	4882	4957	5031	5205	5379	5553	5727	5897	6071	6245	6419	6593	6767	6941	0	0	0	0	0	0	0	0	0	0	0	0	0	0	0	0	0	0	0	0
Kratie	10_00	10	NA	KH10	NA	Kratie	Province	263175	268779	274383	279987	285591	291195	296799	302403	308007	313611	319217	323870	328523	333176	337829	342478	347131	351784	356437	361090	365743	370396	36354	36315	36276	36237	36198	36159	36120	36081	36042	36003	35964	35771	35578	35385	35192	35002	34809	34616	34423	34230
Kratie	10_01	NA	1001	NA	KH1001	Chhloung	District	50407	50655	50903	51151	51399	51647	51895	52143	52391	52639	52889	52993	53097	53201	53305	53409	53513	53617	53721	53825	53929	54033	7468	7414	7360	7306	7252	7198	7144	7090	7036	6982	6931	6898	6865	6832	6799	6764	6731	6698	6665	6632
Kratie	10_02	NA	1002	NA	KH1002	Krong Kracheh	District	30802	30776	30750	30724	30698	30672	30646	30620	30594	30568	30544	30342	30140	29938	29736	29529	29327	29125	28923	28721	28519	28317	28886	28901	28916	28931	28946	28961	28976	28991	29006	29021	29033	28873	28713	28553	28393	28238	28078	27918	27758	27598
Kratie	10_03	NA	1003	NA	KH1003	Preaek Prasab	District	56757	57014	57271	57528	57785	58042	58299	58556	58813	59070	59324	59791	60258	60725	61192	61664	62131	62598	63065	63532	63999	64466	0	0	0	0	0	0	0	0	0	0	0	0	0	0	0	0	0	0	0	0
Kratie	10_04	NA	1004	NA	KH1004	Sambour	District	41732	43128	44524	45920	47316	48712	50108	51504	52900	54296	55696	56881	58066	59251	60436	61620	62805	63990	65175	66360	67545	68730	0	0	0	0	0	0	0	0	0	0	0	0	0	0	0	0	0	0	0	0
Kratie	10_05	NA	1005	NA	KH1005	Snuol	District	35156	37801	40446	43091	45736	48381	51026	53671	56316	58961	61603	64392	67181	69970	72759	75543	78332	81121	83910	86699	89488	92277	0	0	0	0	0	0	0	0	0	0	0	0	0	0	0	0	0	0	0	0
Kratie	10_06	NA	1006	NA	KH1006	Chitr Borie	District	48321	49405	50489	51573	52657	53741	54825	55909	56993	58077	59161	59471	59781	60091	60401	60713	61023	61333	61643	61953	62263	62573	0	0	0	0	0	0	0	0	0	0	0	0	0	0	0	0	0	0	0	0
Mondul Kiri	11_00	11	NA	KH11	NA	Mondul Kiri	Province	32407	35277	38147	41017	43887	46757	49627	52497	55367	58237	61107	63778	66449	69120	71791	74464	77135	79806	82477	85148	87819	90490	2730	2943	3156	3369	3582	3795	4008	4221	4434	4647	4859	4956	5053	5150	5247	5345	5442	5539	5636	5733
Mondul Kiri	11_01	NA	1101	NA	KH1101	Kaev Seima	District	8854	9890	10926	11962	12998	14034	15070	16106	17142	18178	19218	20099	20980	21861	22742	23618	24499	25380	26261	27142	28023	28904	0	0	0	0	0	0	0	0	0	0	0	0	0	0	0	0	0	0	0	0
Mondul Kiri	11_02	NA	1102	NA	KH1102	Kaoh Nheaek	District	8919	9548	10177	10806	11435	12064	12693	13322	13951	14580	15209	15847	16485	17123	17761	18395	19033	19671	20309	20947	21585	22223	0	0	0	0	0	0	0	0	0	0	0	0	0	0	0	0	0	0	0	0
Mondul Kiri	11_03	NA	1103	NA	KH1103	Ou Reang	District	2473	2621	2769	2917	3065	3213	3361	3509	3657	3805	3948	4193	4438	4683	4928	5175	5420	5665	5910	6155	6400	6645	0	0	0	0	0	0	0	0	0	0	0	0	0	0	0	0	0	0	0	0
Mondul Kiri	11_04	NA	1104	NA	KH1104	Pechr Chreada	District	5129	5655	6181	6707	7233	7759	8285	8811	9337	9863	10392	11222	12052	12882	13712	14543	15373	16203	17033	17863	18693	19523	0	0	0	0	0	0	0	0	0	0	0	0	0	0	0	0	0	0	0	0
Mondul Kiri	11_05	NA	1105	NA	KH1105	Krong Saen Monourom	District	7032	7563	8094	8625	9156	9687	10218	10749	11280	11811	12340	12418	12496	12574	12652	12727	12805	12883	12961	13039	13117	13195	2730	2943	3156	3369	3582	3795	4008	4221	4434	4647	4859	4956	5053	5150	5247	5345	5442	5539	5636	5733
Phnom Penh	12_00	12	NA	KH12	NA	Phnom Penh	Province	999804	1032585	1065366	1098147	1130928	1163709	1196490	1229271	1262052	1294833	1327615	1375285	1422955	1470625	1518295	1814334	1876855	1939376	2001897	2064418	2126939	2189460	950373	979635	1008897	1038159	1067421	1096683	1125945	1155207	1184469	1213731	1242992	1271930	1300868	1329806	1358744	1486110	1519196	1552282	1585368	1618454
Phnom Penh	12_01	NA	1201	NA	KH1201	Chamkar Mon	District	187082	186574	186066	185558	185050	184542	184034	183526	183018	182510	182004	177952	173900	169848	165796	161742	157690	153638	149586	145534	141482	137430	187082	186574	186066	185558	185050	184542	184034	183526	183018	182510	182004	177952	173900	169848	165796	161742	157690	153638	149586	145534
Phnom Penh	12_02	NA	1201	NA	KH1202	Doun Penh	District	131913	131377	130841	130305	129769	129233	128697	128161	127625	127089	126550	129143	131736	134329	136922	139511	142104	144697	147290	149883	152476	155069	131913	131377	130841	130305	129769	129233	128697	128161	127625	127089	126550	129143	131736	134329	136922	139511	142104	144697	147290	149883
Phnom Penh	12_03	NA	1201	NA	KH1203	Prampir Meakkakra	District	96192	95762	95332	94902	94472	94042	93612	93182	92752	92322	91895	90004	88113	86222	84331	82438	80547	78656	76765	74874	72983	71092	96192	95762	95332	94902	94472	94042	93612	93182	92752	92322	91895	90004	88113	86222	84331	82438	80547	78656	76765	74874
Phnom Penh	12_04	NA	1201	NA	KH1204	Tuol Kouk	District	154968	156591	158214	159837	161460	163083	164706	166329	167952	169575	171200	168870	166540	164210	161880	159550	157220	154890	152560	150230	147900	145570	154968	156591	158214	159837	161460	163083	164706	166329	167952	169575	171200	168870	166540	164210	161880	159550	157220	154890	152560	150230
Phnom Penh	12_05	NA	1201	NA	KH1205	Dangkao	District	92461	102538	112615	122692	132769	142846	152923	163000	173077	183154	193227	223851	254475	285099	315723	121331	129884	138437	146990	155543	164096	172649	47966	54580	61194	67808	74422	81036	87650	94264	100878	107492	114103	128450	142797	157144	171491	43631	49096	54561	60026	65491
Phnom Penh	12_06	NA	1201	NA	KH1206	Mean Chey	District	157112	168087	179062	190037	201012	211987	222962	233937	244912	255887	266865	273248	279631	286014	292397	219106	223999	228892	233785	238678	243571	248464	157112	168087	179062	190037	201012	211987	222962	233937	244912	255887	266865	273248	279631	286014	292397	219106	223999	228892	233785	238678
Phnom Penh	12_07	NA	1201	NA	KH1207	Ruessei Kaev	District	123219	128427	133635	138843	144051	149259	154467	159675	164883	170091	175295	194237	213179	232121	251063	198829	211501	224173	236845	249517	262189	274861	118283	123434	128585	133736	138887	144038	149189	154340	159491	164642	169796	186283	202770	219257	235744	198829	211501	224173	236845	249517
Phnom Penh	12_08	NA	1201	NA	KH1208	Saensokh	District	56857	63229	69601	75973	82345	88717	95089	101461	107833	114205	120579	117980	115381	112782	110183	151613	156828	162043	167258	172473	177688	182903	56857	63229	69601	75973	82345	88717	95089	101461	107833	114205	120579	117980	115381	112782	110183	107587	104988	102389	99790	97191
Phnom Penh	12_09	NA	NA	NA	KH1209	Pou SenChey	District	0	0	0	0	0	0	0	0	0	0	0	0	0	0	0	215736	228050	240364	252678	264992	277306	289620	0	0	0	0	0	0	0	0	0	0	0	0	0	0	0	172781	183553	194325	205097	215869
Phnom Penh	12_10	NA	NA	NA	KH1210	Chraoy Chongvar	District	0	0	0	0	0	0	0	0	0	0	0	0	0	0	0	105767	114678	123589	132500	141411	150322	159233	0	0	0	0	0	0	0	0	0	0	0	0	0	0	0	53406	57221	61036	64851	68666
Phnom Penh	12_11	NA	NA	NA	KH1211	Praek Pnov	District	0	0	0	0	0	0	0	0	0	0	0	0	0	0	0	111348	124155	136962	149769	162576	175383	188190	0	0	0	0	0	0	0	0	0	0	0	0	0	0	0	20718	22312	23906	25500	27094
Phnom Penh	12_12	NA	NA	NA	KH1212	Chbar Ampov	District	0	0	0	0	0	0	0	0	0	0	0	0	0	0	0	147351	150189	153027	155865	158703	161541	164379	0	0	0	0	0	0	0	0	0	0	0	0	0	0	0	126823	128975	131127	133279	135431
Preah Vihear	13_00	13		KH13	NA	Preah Vihear	Province	119261	124449	129637	134825	140013	145201	150389	155577	160765	165953	171139	178212	185285	192358	199431	206509	213582	220655	227728	234801	241874	248947	7827	8112	8397	8682	8967	9252	9537	9822	10107	10392	10679	10851	11023	11195	11367	11543	11715	11887	12059	12231
Preah Vihear	13_01	NA	1301	NA	KH1301	Chey Saen	District	15004	15577	16150	16723	17296	17869	18442	19015	19588	20161	20730	21198	21666	22134	22602	23065	23533	24001	24469	24937	25405	25873	0	0	0	0	0	0	0	0	0	0	0	0	0	0	0	0	0	0	0	0
Preah Vihear	13_02	NA	1302	NA	KH1302	Chhaeb	District	12450	12878	13306	13734	14162	14590	15018	15446	15874	16302	16731	17545	18359	19173	19987	20799	21613	22427	23241	24055	24869	25683	0	0	0	0	0	0	0	0	0	0	0	0	0	0	0	0	0	0	0	0
Preah Vihear	13_03	NA	1303	NA	KH1303	Choam Khsant	District	16073	16990	17907	18824	19741	20658	21575	22492	23409	24326	25245	27968	30691	33414	36137	38857	41580	44303	47026	49749	52472	55195	0	0	0	0	0	0	0	0	0	0	0	0	0	0	0	0	0	0	0	0
Preah Vihear	13_04	NA	1304	NA	KH1304	Kuleaen	District	13829	14929	16029	17129	18229	19329	20429	21529	22629	23729	24824	25708	26592	27476	28360	29240	30124	31008	31892	32776	33660	34544	0	0	0	0	0	0	0	0	0	0	0	0	0	0	0	0	0	0	0	0
Preah Vihear	13_05	NA	1305	NA	KH1305	Rovieng	District	26552	27460	28368	29276	30184	31092	32000	32908	33816	34724	35633	36634	37635	38636	39637	40634	41635	42636	43637	44638	45639	46640	0	0	0	0	0	0	0	0	0	0	0	0	0	0	0	0	0	0	0	0
Preah Vihear	13_06	NA	1306	NA	KH1306	Sangkum Thmei	District	13773	14124	14475	14826	15177	15528	15879	16230	16581	16932	17279	17827	18375	18923	19471	20017	20565	21113	21661	22209	22757	23305	0	0	0	0	0	0	0	0	0	0	0	0	0	0	0	0	0	0	0	0
Preah Vihear	13_07	NA	1307	NA	KH1307	Tbaeng Mean Chey	District	6239	6567	6895	7223	7551	7879	8207	8535	8863	9191	9518	9866	10214	10562	10910	11259	11607	11955	12303	12651	12999	13347	0	0	0	0	0	0	0	0	0	0	0	0	0	0	0	0	0	0	0	0
Preah Vihear	13_08	NA	1308	NA	KH1308	Krong Preah Vihear	District	15341	15925	16509	17093	17677	18261	18845	19429	20013	20597	21179	21468	21757	22046	22335	22626	22915	23204	23493	23782	24071	24360	7827	8112	8397	8682	8967	9252	9537	9822	10107	10392	10679	10851	11023	11195	11367	11543	11715	11887	12059	12231
Prey Veaeng	14_00	14		KH14	NA	Prey Veaeng	Province	946042	946175	946308	946441	946574	946707	946840	946973	947106	947239	947372	957326	967280	977234	987188	997142	1007096	1017050	1027004	1036958	1046912	1056866	35304	35082	34860	34638	34416	34194	33972	33750	33528	33306	33079	33829	34579	35329	36079	36832	37582	38332	39082	39832
Prey Veaeng	14_01	NA	1401	NA	KH1401	Ba Phnum	District	71662	71753	71844	71935	72026	72117	72208	72299	72390	72481	72576	73336	74096	74856	75616	76380	77140	77900	78660	79420	80180	80940	0	0	0	0	0	0	0	0	0	0	0	0	0	0	0	0	0	0	0	0
Prey Veaeng	14_02	NA	1402	NA	KH1402	Kamchay Mear	District	71284	71596	71908	72220	72532	72844	73156	73468	73780	74092	74407	75313	76219	77125	78031	78932	79838	80744	81650	82556	83462	84368	0	0	0	0	0	0	0	0	0	0	0	0	0	0	0	0	0	0	0	0
Prey Veaeng	14_03	NA	1403	NA	KH1403	Kampong Trabaek	District	106555	106829	107103	107377	107651	107925	108199	108473	108747	109021	109291	109821	110351	110881	111411	111939	112469	112999	113529	114059	114589	115119	0	0	0	0	0	0	0	0	0	0	0	0	0	0	0	0	0	0	0	0
Prey Veaeng	14_04	NA	1404	NA	KH1404	Kanhchriech	District	56036	55912	55788	55664	55540	55416	55292	55168	55044	54920	54791	55538	56285	57032	57779	58530	59277	60024	60771	61518	62265	63012	0	0	0	0	0	0	0	0	0	0	0	0	0	0	0	0	0	0	0	0
Prey Veaeng	14_05	NA	1405	NA	KH1405	Me Sang	District	92359	92112	91865	91618	91371	91124	90877	90630	90383	90136	89885	90671	91457	92243	93029	93815	94601	95387	96173	96959	97745	98531	0	0	0	0	0	0	0	0	0	0	0	0	0	0	0	0	0	0	0	0
Prey Veaeng	14_06	NA	1406	NA	KH1406	Peam Chor	District	66413	66525	66637	66749	66861	66973	67085	67197	67309	67421	67531	66979	66427	65875	65323	64766	64214	63662	63110	62558	62006	61454	0	0	0	0	0	0	0	0	0	0	0	0	0	0	0	0	0	0	0	0
Prey Veaeng	14_07	NA	1407	NA	KH1407	Peam Ro	District	63534	63260	62986	62712	62438	62164	61890	61616	61342	61068	60791	60851	60911	60971	61031	61096	61156	61216	61276	61336	61396	61456	20440	20249	20058	19867	19676	19485	19294	19103	18912	18721	18531	18310	18089	17868	17647	17430	17209	16988	16767	16546
Prey Veaeng	14_08	NA	1408	NA	KH1408	Pea Reang	District	107958	107871	107784	107697	107610	107523	107436	107349	107262	107175	107086	107925	108764	109603	110442	111281	112120	112959	113798	114637	115476	116315	0	0	0	0	0	0	0	0	0	0	0	0	0	0	0	0	0	0	0	0
Prey Veaeng	14_09	NA	1409	NA	KH1409	Preah Sdach	District	106459	106870	107281	107692	108103	108514	108925	109336	109747	110158	110571	111529	112487	113445	114403	115365	116323	117281	118239	119197	120155	121113	0	0	0	0	0	0	0	0	0	0	0	0	0	0	0	0	0	0	0	0
Prey Veaeng	14_10	NA	1410	NA	KH1410	Krong Prey Veng	District	24627	24553	24479	24405	24331	24257	24183	24109	24035	23961	23890	25014	26138	27262	28386	29510	30634	31758	32882	34006	35130	36254	14864	14832	14800	14768	14736	14704	14672	14640	14608	14576	14548	15519	16490	17461	18432	19402	20373	21344	22315	23286
Prey Veaeng	14_11	NA	1411	NA	KH1411	Kampong Leav	District	30427	30310	30193	30076	29959	29842	29725	29608	29491	29374	29259	30798	32337	33876	35415	36959	38498	40037	41576	43115	44654	46193	0	0	0	0	0	0	0	0	0	0	0	0	0	0	0	0	0	0	0	0
Prey Veaeng	14_12	NA	1412	NA	KH1412	Sithor Kandal	District	61796	61265	60734	60203	59672	59141	58610	58079	57548	57017	56486	57184	57882	58580	59278	59979	60677	61375	62073	62771	63469	64167	0	0	0	0	0	0	0	0	0	0	0	0	0	0	0	0	0	0	0	0
Prey Veaeng	14_13	NA	1413	NA	KH1413	Svay Antor	District	86932	87320	87708	88096	88484	88872	89260	89648	90036	90424	90808	92366	93924	95482	97040	98596	100154	101712	103270	104828	106386	107944	0	0	0	0	0	0	0	0	0	0	0	0	0	0	0	0	0	0	0	0
Pursat	15_00	15	NA	KH15	NA	Pursat	Province	370445	373117	375789	378461	381133	383805	386477	389149	391821	394493	397161	398725	400289	401853	403417	404977	406541	408105	409669	411233	412797	414361	27180	27027	26874	26721	26568	26415	26262	26109	25956	25803	25650	25459	25268	25077	24886	24690	24499	24308	24117	23926
Pursat	15_01	NA	1501	NA	KH1501	Bakan	District	121229	121589	121949	122309	122669	123029	123389	123749	124109	124469	124829	124510	124191	123872	123553	123230	122911	122592	122273	121954	121635	121316	0	0	0	0	0	0	0	0	0	0	0	0	0	0	0	0	0	0	0	0
Pursat	15_02	NA	1502	NA	KH1502	Kandieng	District	54493	54850	55207	55564	55921	56278	56635	56992	57349	57706	58066	57712	57358	57004	56650	56294	55940	55586	55232	54878	54524	54170	5219	5175	5131	5087	5043	4999	4955	4911	4867	4823	4782	4730	4678	4626	4574	4526	4474	4422	4370	4318
Pursat	15_03	NA	1503	NA	KH1503	Krakor	District	74222	75090	75958	76826	77694	78562	79430	80298	81166	82034	82902	83430	83958	84486	85014	85546	86074	86602	87130	87658	88186	88714	0	0	0	0	0	0	0	0	0	0	0	0	0	0	0	0	0	0	0	0
Pursat	15_04	NA	1504	NA	KH1504	Phnum Kravanh	District	54136	54669	55202	55735	56268	56801	57334	57867	58400	58933	59466	59917	60368	60819	61270	61716	62167	62618	63069	63520	63971	64422	0	0	0	0	0	0	0	0	0	0	0	0	0	0	0	0	0	0	0	0
Pursat	15_05	NA	1505	NA	KH1505	Krong Pursat	District	56365	56613	56861	57109	57357	57605	57853	58101	58349	58597	58846	58792	58738	58684	58630	58579	58525	58471	58417	58363	58309	58255	21961	21852	21743	21634	21525	21416	21307	21198	21089	20980	20868	20728	20588	20448	20308	20170	20030	19890	19750	19610
Pursat	15_06	NA	1506	NA	KH1506	Veal Veaeng	District	10000	10305	10610	10915	11220	11525	11830	12135	12440	12745	13052	14364	15676	16988	18300	19612	20924	22236	23548	24860	26172	27484	0	0	0	0	0	0	0	0	0	0	0	0	0	0	0	0	0	0	0	0
Ratanak Kiri	16_00	16	NA	KH16	NA	Ratanak Kiri	Province	94243	99865	105487	111109	116731	122353	127975	133597	139219	144841	150466	156295	162124	167953	173782	179616	185445	191274	197103	202932	208761	214590	11256	12062	12868	13674	14480	15286	16092	16898	17704	18510	19317	19396	19475	19554	19633	19717	19796	19875	19954	20033
Ratanak Kiri	16_01	NA	1601	NA	KH1601	Andoung Meas	District	6896	7243	7590	7937	8284	8631	8978	9325	9672	10019	10365	11024	11683	12342	13001	13663	14322	14981	15640	16299	16958	17617	0	0	0	0	0	0	0	0	0	0	0	0	0	0	0	0	0	0	0	0
Ratanak Kiri	16_02	NA	1602	NA	KH1602	Krong Ban Lung	District	16999	18197	19395	20593	21791	22989	24187	25385	26583	27781	28982	29111	29240	29369	29498	29625	29754	29883	30012	30141	30270	30399	11256	12062	12868	13674	14480	15286	16092	16898	17704	18510	19317	19396	19475	19554	19633	19717	19796	19875	19954	20033
Ratanak Kiri	16_03	NA	1603	NA	KH1603	Bar Kaev	District	11758	12578	13398	14218	15038	15858	16678	17498	18318	19138	19953	20710	21467	22224	22981	23737	24494	25251	26008	26765	27522	28279	0	0	0	0	0	0	0	0	0	0	0	0	0	0	0	0	0	0	0	0
Ratanak Kiri	16_04	NA	1604	NA	KH1604	Koun Mom	District	8814	9483	10152	10821	11490	12159	12828	13497	14166	14835	15505	16896	18287	19678	21069	22464	23855	25246	26637	28028	29419	30810	0	0	0	0	0	0	0	0	0	0	0	0	0	0	0	0	0	0	0	0
Ratanak Kiri	16_05	NA	1605	NA	KH1605	Lumphat	District	10301	11168	12035	12902	13769	14636	15503	16370	17237	18104	18975	19781	20587	21393	22199	23003	23809	24615	25421	26227	27033	27839	0	0	0	0	0	0	0	0	0	0	0	0	0	0	0	0	0	0	0	0
Ratanak Kiri	16_06	NA	1606	NA	KH1606	Ou Chum	District	11863	12475	13087	13699	14311	14923	15535	16147	16759	17371	17982	18647	19312	19977	20642	21311	21976	22641	23306	23971	24636	25301	0	0	0	0	0	0	0	0	0	0	0	0	0	0	0	0	0	0	0	0
Ratanak Kiri	16_07	NA	1607	NA	KH1607	Ou Ya Dav	District	10898	11450	12002	12554	13106	13658	14210	14762	15314	15866	16420	17103	17786	18469	19152	19834	20517	21200	21883	22566	23249	23932	0	0	0	0	0	0	0	0	0	0	0	0	0	0	0	0	0	0	0	0
Ratanak Kiri	16_08	NA	1608	NA	KH1608	Ta Veaeng	District	4325	4476	4627	4778	4929	5080	5231	5382	5533	5684	5835	5987	6139	6291	6443	6591	6743	6895	7047	7199	7351	7503	0	0	0	0	0	0	0	0	0	0	0	0	0	0	0	0	0	0	0	0
Ratanak Kiri	16_09	NA	1609	NA	KH1609	Veun Sai	District	12389	12795	13201	13607	14013	14419	14825	15231	15637	16043	16449	17036	17623	18210	18797	19388	19975	20562	21149	21736	22323	22910	0	0	0	0	0	0	0	0	0	0	0	0	0	0	0	0	0	0	0	0
Siem Reab	17_00	17	NA	KH17	NA	Siem Reab	Province	696164	716192	736220	756248	776276	796304	816332	836360	856388	876416	896443	904885	913327	921769	930211	938651	947093	955535	963977	972419	980861	989303	102708	109864	117020	124176	131332	138488	145644	152800	159956	167112	174265	173978	173691	173404	173117	172835	172548	172261	171974	171687
Siem Reab	17_01	NA	1701	NA	KH1701	Angkor Chum	District	48476	49005	49534	50063	50592	51121	51650	52179	52708	53237	53768	53896	54024	54152	54280	54408	54536	54664	54792	54920	55048	55176	0	0	0	0	0	0	0	0	0	0	0	0	0	0	0	0	0	0	0	0
Siem Reab	17_02	NA	1702	NA	KH1702	Angkor Thum	District	17750	18409	19068	19727	20386	21045	21704	22363	23022	23681	24335	24773	25211	25649	26087	26526	26964	27402	27840	28278	28716	29154	0	0	0	0	0	0	0	0	0	0	0	0	0	0	0	0	0	0	0	0
Siem Reab	17_03	NA	1703	NA	KH1703	Banteay Srei	District	32271	33321	34371	35421	36471	37521	38571	39621	40671	41721	42773	42861	42949	43037	43125	43210	43298	43386	43474	43562	43650	43738	0	0	0	0	0	0	0	0	0	0	0	0	0	0	0	0	0	0	0	0
Siem Reab	17_04	NA	1704	NA	KH1704	Chi Kraeng	District	106727	108591	110455	112319	114183	116047	117911	119775	121639	123503	125367	125691	126015	126339	126663	126987	127311	127635	127959	128283	128607	128931	0	0	0	0	0	0	0	0	0	0	0	0	0	0	0	0	0	0	0	0
Siem Reab	17_06	NA	1706	NA	KH1706	Kralanh	District	56915	56993	57071	57149	57227	57305	57383	57461	57539	57617	57690	57213	56736	56259	55782	55309	54832	54355	53878	53401	52924	52447	5603	5603	5603	5603	5603	5603	5603	5603	5603	5603	5603	5618	5633	5648	5663	5676	5691	5706	5721	5736
Siem Reab	17_07	NA	1707	NA	KH1707	Puok	District	97386	98936	100486	102036	103586	105136	106686	108236	109786	111336	112882	114276	115670	117064	118458	119850	121244	122638	124032	125426	126820	128214	0	0	0	0	0	0	0	0	0	0	0	0	0	0	0	0	0	0	0	0
Siem Reab	17_09	NA	1709	NA	KH1709	Prasat Bakong	District	48529	49819	51109	52399	53689	54979	56269	57559	58849	60139	61425	62414	63403	64392	65381	66365	67354	68343	69332	70321	71310	72299	0	0	0	0	0	0	0	0	0	0	0	0	0	0	0	0	0	0	0	0
Siem Reab	17_10	NA	1710	NA	KH1710	Krong Siem Reab	District	138605	147816	157027	166238	175449	184660	193871	203082	212293	221504	230714	232058	233402	234746	236090	237430	238774	240118	241462	242806	244150	245494	97105	104261	111417	118573	125729	132885	140041	147197	154353	161509	168662	168361	168060	167759	167458	167153	166852	166551	166250	165949
Siem Reab	17_11	NA	1711	NA	KH1711	Soutr Nikom	District	90080	90910	91740	92570	93400	94230	95060	95890	96720	97550	98378	99479	100580	101681	102782	103885	104986	106087	107188	108289	109390	110491	0	0	0	0	0	0	0	0	0	0	0	0	0	0	0	0	0	0	0	0
Siem Reab	17_12	NA	1712	NA	KH1712	Srei Snam	District	26738	27200	27662	28124	28586	29048	29510	29972	30434	30896	31359	31627	31895	32163	32431	32699	32967	33235	33503	33771	34039	34307	0	0	0	0	0	0	0	0	0	0	0	0	0	0	0	0	0	0	0	0
Siem Reab	17_13	NA	1713	NA	KH1713	Svay Leu	District	12869	14155	15441	16727	18013	19299	20585	21871	23157	24443	25726	27287	28848	30409	31970	33535	35096	36657	38218	39779	41340	42901	0	0	0	0	0	0	0	0	0	0	0	0	0	0	0	0	0	0	0	0
Siem Reab	17_14	NA	1714	NA	KH1714	Varin	District	19818	21039	22260	23481	24702	25923	27144	28365	29586	30807	32026	33310	34594	35878	37162	38447	39731	41015	42299	43583	44867	46151	0	0	0	0	0	0	0	0	0	0	0	0	0	0	0	0	0	0	0	0
Preah Sihanouk	18_00	18	NA	KH18	NA	Preah Sihanouk	Province	171735	176701	181667	186633	191599	196565	201531	206497	211463	216429	221396	221257	221118	220979	220840	220699	220560	220421	220282	220143	220004	219865	66723	68995	71267	73539	75811	78083	80355	82627	84899	87171	89447	87777	86107	84437	82767	81102	79432	77762	76092	74422
Preah Sihanouk	18_01	NA	1801	NA	KH1801	Krong Preah Sihanouk	District	67440	69824	72208	74592	76976	79360	81744	84128	86512	88896	91284	89625	87966	86307	84648	82990	81331	79672	78013	76354	74695	73036	66723	68995	71267	73539	75811	78083	80355	82627	84899	87171	89447	87777	86107	84437	82767	81102	79432	77762	76092	74422
Preah Sihanouk	18_02	NA	1802	NA	KH1802	Prey Nob	District	75142	76942	78742	80542	82342	84142	85942	87742	89542	91342	93141	94224	95307	96390	97473	98555	99638	100721	101804	102887	103970	105053	0	0	0	0	0	0	0	0	0	0	0	0	0	0	0	0	0	0	0	0
Preah Sihanouk	18_03	NA	1803	NA	KH1803	Stueng Hav	District	14188	14797	15406	16015	16624	17233	17842	18451	19060	19669	20277	20778	21279	21780	22281	22785	23286	23787	24288	24789	25290	25791	0	0	0	0	0	0	0	0	0	0	0	0	0	0	0	0	0	0	0	0
Preah Sihanouk	09_04/18_04	NA	908	NA	KH1804	Kampong Seila	District	14965	15138	15311	15484	15657	15830	16003	16176	16349	16522	16694	16630	16566	16502	16438	16369	16305	16241	16177	16113	16049	15985	0	0	0	0	0	0	0	0	0	0	0	0	0	0	0	0	0	0	0	0
Stueng Treng	19_00	19	NA	KH19	NA	Stueng Treng	Province	81074	84134	87194	90254	93314	96374	99434	102494	105554	108614	111671	115925	120179	124433	128687	132937	137191	141445	145699	149953	154207	158461	15141	15329	15517	15705	15893	16081	16269	16457	16645	16833	17022	17155	17288	17421	17554	17692	17825	17958	18091	18224
Stueng Treng	19_01	NA	1901	NA	KH1901	Sesan	District	11252	11877	12502	13127	13752	14377	15002	15627	16252	16877	17506	18154	18802	19450	20098	20742	21390	22038	22686	23334	23982	24630	0	0	0	0	0	0	0	0	0	0	0	0	0	0	0	0	0	0	0	0
Stueng Treng	19_02	NA	1902	NA	KH1902	Siem Bouk	District	10235	10656	11077	11498	11919	12340	12761	13182	13603	14024	14444	15286	16128	16970	17812	18654	19496	20338	21180	22022	22864	23706	0	0	0	0	0	0	0	0	0	0	0	0	0	0	0	0	0	0	0	0
Stueng Treng	19_03	NA	1903	NA	KH1903	Siem Pang	District	13517	13998	14479	14960	15441	15922	16403	16884	17365	17846	18323	18965	19607	20249	20891	21538	22180	22822	23464	24106	24748	25390	0	0	0	0	0	0	0	0	0	0	0	0	0	0	0	0	0	0	0	0
Stueng Treng	19_04	NA	1904	NA	KH1904	Krong Stueng Traeng	District	24493	25140	25787	26434	27081	27728	28375	29022	29669	30316	30959	31518	32077	32636	33195	33749	34308	34867	35426	35985	36544	37103	15141	15329	15517	15705	15893	16081	16269	16457	16645	16833	17022	17155	17288	17421	17554	17692	17825	17958	18091	18224
Stueng Treng	19_05	NA	1905	NA	KH1905	Thala Barivat	District	21577	22463	23349	24235	25121	26007	26893	27779	28665	29551	30439	32002	33565	35128	36691	38254	39817	41380	42943	44506	46069	47632	0	0	0	0	0	0	0	0	0	0	0	0	0	0	0	0	0	0	0	0
Svay Rieng	20_00	20	NA	KH20	NA	Svay Rieng	Province	478252	478706	479160	479614	480068	480522	480976	481430	481884	482338	482788	486240	489692	493144	496596	500046	503498	506950	510402	513854	517306	520758	16991	16995	16999	17003	17007	17011	17015	17019	17023	17027	17029	16752	16475	16198	15921	15649	15372	15095	14818	14541
Svay Rieng	20_01	NA	2001	NA	KH2001	Chantrea	District	22787	22999	23211	23423	23635	23847	24059	24271	24483	24695	24904	25411	25918	26425	26932	27439	27946	28453	28960	29467	29974	30481	0	0	0	0	0	0	0	0	0	0	0	0	0	0	0	0	0	0	0	0
Svay Rieng	20_02	NA	2002	NA	KH2002	Kampong Rou	District	56960	57037	57114	57191	57268	57345	57422	57499	57576	57653	57732	58537	59342	60147	60952	61754	62559	63364	64169	64974	65779	66584	0	0	0	0	0	0	0	0	0	0	0	0	0	0	0	0	0	0	0	0
Svay Rieng	20_03	NA	2003	NA	KH2003	Rumduol	District	49384	49140	48896	48652	48408	48164	47920	47676	47432	47188	46944	47083	47222	47361	47500	47634	47773	47912	48051	48190	48329	48468	0	0	0	0	0	0	0	0	0	0	0	0	0	0	0	0	0	0	0	0
Svay Rieng	20_04	NA	2004	NA	KH2004	Romeas Haek	District	111505	111261	111017	110773	110529	110285	110041	109797	109553	109309	109068	109041	109014	108987	108960	108932	108905	108878	108851	108824	108797	108770	0	0	0	0	0	0	0	0	0	0	0	0	0	0	0	0	0	0	0	0
Svay Rieng	20_05	NA	2005	NA	KH2005	Svay Chrum	District	121678	121542	121406	121270	121134	120998	120862	120726	120590	120454	120318	120424	120530	120636	120742	120845	120951	121057	121163	121269	121375	121481	0	0	0	0	0	0	0	0	0	0	0	0	0	0	0	0	0	0	0	0
Svay Rieng	20_06	NA	2006	NA	KH2006	Krong Svay Rieng	District	40000	40054	40108	40162	40216	40270	40324	40378	40432	40486	40536	40617	40698	40779	40860	40938	41019	41100	41181	41262	41343	41424	16991	16995	16999	17003	17007	17011	17015	17019	17023	17027	17029	16752	16475	16198	15921	15649	15372	15095	14818	14541
Svay Rieng	20_07	NA	2007	NA	KH2007	Svay Teab	District	45179	45277	45375	45473	45571	45669	45767	45865	45963	46061	46163	47400	48637	49874	51111	52345	53582	54819	56056	57293	58530	59767	0	0	0	0	0	0	0	0	0	0	0	0	0	0	0	0	0	0	0	0
Svay Rieng	20_08	NA	2008	NA	KH2008	Krong Bavet	District	30759	31395	32031	32667	33303	33939	34575	35211	35847	36483	37123	37728	38333	38938	39543	40153	40758	41363	41968	42573	43178	43783	0	0	0	0	0	0	0	0	0	0	0	0	0	0	0	0	0	0	0	0
Takaeo	21_00	21	NA	KH21	NA	Takaeo	Province	790168	795642	801116	806590	812064	817538	823012	828486	833960	839434	844906	849331	853756	858181	862606	867032	871457	875882	880307	884732	889157	893582	13659	13739	13819	13899	13979	14059	14139	14219	14299	14379	14456	14342	14228	14114	14000	13887	13773	13659	13545	13431
Takaeo	21_01	NA	2101	NA	KH2101	Angkor Borei	District	44980	45108	45236	45364	45492	45620	45748	45876	46004	46132	46261	45770	45279	44788	44297	43806	43315	42824	42333	41842	41351	40860	0	0	0	0	0	0	0	0	0	0	0	0	0	0	0	0	0	0	0	0
Takaeo	21_02	NA	2102	NA	KH2102	Bati	District	113693	115427	117161	118895	120629	122363	124097	125831	127565	129299	131031	133519	136007	138495	140983	143472	145960	148448	150936	153424	155912	158400	0	0	0	0	0	0	0	0	0	0	0	0	0	0	0	0	0	0	0	0
Takaeo	21_03	NA	2103	NA	KH2103	Bourei Cholsar	District	24460	24620	24780	24940	25100	25260	25420	25580	25740	25900	26055	25836	25617	25398	25179	24959	24740	24521	24302	24083	23864	23645	0	0	0	0	0	0	0	0	0	0	0	0	0	0	0	0	0	0	0	0
Takaeo	21_04	NA	2104	NA	KH2104	Kiri Vong	District	92446	92973	93500	94027	94554	95081	95608	96135	96662	97189	97711	96798	95885	94972	94059	93151	92238	91325	90412	89499	88586	87673	0	0	0	0	0	0	0	0	0	0	0	0	0	0	0	0	0	0	0	0
Takaeo	21_05	NA	2105	NA	KH2105	Kaoh Andaet	District	45650	45889	46128	46367	46606	46845	47084	47323	47562	47801	48039	47565	47091	46617	46143	45666	45192	44718	44244	43770	43296	42822	0	0	0	0	0	0	0	0	0	0	0	0	0	0	0	0	0	0	0	0
Takaeo	21_06	NA	2106	NA	KH2106	Prey Kabbas	District	85880	86834	87788	88742	89696	90650	91604	92558	93512	94466	95416	95662	95908	96154	96400	96645	96891	97137	97383	97629	97875	98121	0	0	0	0	0	0	0	0	0	0	0	0	0	0	0	0	0	0	0	0
Takaeo	21_07	NA	2107	NA	KH2107	Samraong	District	101455	102090	102725	103360	103995	104630	105265	105900	106535	107170	107807	109504	111201	112898	114595	116293	117990	119687	121384	123081	124778	126475	0	0	0	0	0	0	0	0	0	0	0	0	0	0	0	0	0	0	0	0
Takaeo	21_08	NA	2108	NA	KH2108	Krong Doun Kaev	District	39186	39406	39626	39846	40066	40286	40506	40726	40946	41166	41383	41567	41751	41935	42119	42298	42482	42666	42850	43034	43218	43402	13659	13739	13819	13899	13979	14059	14139	14219	14299	14379	14456	14342	14228	14114	14000	13887	13773	13659	13545	13431
Takaeo	21_09	NA	2109	NA	KH2109	Tram Kak	District	144032	144846	145660	146474	147288	148102	148916	149730	150544	151358	152170	153876	155582	157288	158994	160695	162401	164107	165813	167519	169225	170931	0	0	0	0	0	0	0	0	0	0	0	0	0	0	0	0	0	0	0	0
Takaeo	21_10	NA	2110	NA	KH2110	Treang	District	98386	98451	98516	98581	98646	98711	98776	98841	98906	98971	99033	99235	99437	99639	99841	100041	100243	100445	100647	100849	101051	101253	0	0	0	0	0	0	0	0	0	0	0	0	0	0	0	0	0	0	0	0
Otdar Meanchey	22_00	22	NA	KH22	NA	Otdar Meanchey	Province	78279	89033	99787	110541	121295	132049	142803	153557	164311	175065	185819	193348	200877	208406	215935	223464	230993	238522	246051	253580	261109	268638	12081	12742	13403	14064	14725	15386	16047	16708	17369	18030	18694	19068	19442	19816	20190	20561	20935	21309	21683	22057
Otdar Meanchey	22_01	NA	2201	NA	KH2201	Anlong Veaeng	District	5000	8405	11810	15215	18620	22025	25430	28835	32240	35645	39045	40671	42297	43923	45549	47171	48797	50423	52049	53675	55301	56927	0	0	0	0	0	0	0	0	0	0	0	0	0	0	0	0	0	0	0	0
Otdar Meanchey	22_02	NA	2202	NA	KH2202	Banteay Ampil	District	27075	28468	29861	31254	32647	34040	35433	36826	38219	39612	41005	41969	42933	43897	44861	45821	46785	47749	48713	49677	50641	51605	0	0	0	0	0	0	0	0	0	0	0	0	0	0	0	0	0	0	0	0
Otdar Meanchey	22_03	NA	2203	NA	KH2203	Chong Kal	District	18843	19134	19425	19716	20007	20298	20589	20880	21171	21462	21749	22301	22853	23405	23957	24510	25062	25614	26166	26718	27270	27822	0	0	0	0	0	0	0	0	0	0	0	0	0	0	0	0	0	0	0	0
Otdar Meanchey	22_04	NA	2204	NA	KH2204	Krong Samraong	District	24361	27066	29771	32476	35181	37886	40591	43296	46001	48706	51414	53189	54964	56739	58514	60294	62069	63844	65619	67394	69169	70944	12081	12742	13403	14064	14725	15386	16047	16708	17369	18030	18694	19068	19442	19816	20190	20561	20935	21309	21683	22057
Otdar Meanchey	22_05	NA	2205	NA	KH2205	Trapeang Prasat	District	3000	5961	8922	11883	14844	17805	20766	23727	26688	29649	32606	35218	37830	40442	43054	45668	48280	50892	53504	56116	58728	61340	0	0	0	0	0	0	0	0	0	0	0	0	0	0	0	0	0	0	0	0
Kep	23_00	23	NA	KH23	NA	Kep	Province	28660	29369	30078	30787	31496	32205	32914	33623	34332	35041	35753	36279	36805	37331	37857	38383	38909	39435	39961	40487	41013	41539	4017	4083	4149	4215	4281	4347	4413	4479	4545	4611	4678	4750	4822	4894	4966	5038	5110	5182	5254	5326
Kep	23_01	NA	2301	NA	KH2301	Damnak Chang'aeur	District	18341	18812	19283	19754	20225	20696	21167	21638	22109	22580	23048	23425	23802	24179	24556	17823	18151	18479	18807	19135	19463	19791	0	0	0	0	0	0	0	0	0	0	0	0	0	0	0	0	0	0	0	0
Kep	23_02	NA	2302	NA	KH2302	Krong Kaeb	District	10319	10558	10797	11036	11275	11514	11753	11992	12231	12470	12705	12854	13003	13152	13301	20560	20758	20956	21154	21352	21550	21748	4017	4083	4149	4215	4281	4347	4413	4479	4545	4611	4678	4750	4822	4894	4966	5038	5110	5182	5254	5326
Krong Pailin	24_00	24	NA	KH24	NA	Krong Pailin	Province	22906	27664	32422	37180	41938	46696	51454	56212	60970	65728	70486	70643	70800	70957	71114	71266	71423	71580	71737	71894	72051	72208	8510	9226	9942	10658	11374	12090	12806	13522	14238	14954	15674	15550	15426	15302	15178	15052	14928	14804	14680	14556
Krong Pailin	24_01	NA	2401	NA	KH2401	Krong Pailin	District	15800	17855	19910	21965	24020	26075	28130	30185	32240	34295	36354	36448	36542	36636	36730	36829	36923	37017	37111	37205	37299	37393	8510	9226	9942	10658	11374	12090	12806	13522	14238	14954	15674	15550	15426	15302	15178	15052	14928	14804	14680	14556
Krong Pailin	24_02	NA	2402	NA	KH2402	Sala Krau	District	7106	9809	12512	15215	17918	20621	23324	26027	28730	31433	34132	34194	34256	34318	34380	34443	34505	34567	34629	34691	34753	34815	0	0	0	0	0	0	0	0	0	0	0	0	0	0	0	0	0	0	0	0
Cambodia (with HDX)	00_00	NA	NA	NA	NA	Cambodia	Country	11482656	11673959	11865262	12056565	12247868	12439171	12630474	12821777	13013080	13204383	13395682	13558509	13721336	13884163	14046990	14209817	14372644	14535471	14698298	14861125	15023952	15186779	2095074	2146969	2198864	2250759	2302654	2354549	2406444	2458339	2510234	2562129	2614027	2641913	2669799	2697685	2725571	2753460	2781346	2809232	2837118	2865004
[truncated: 24 more columns]
